# Supplementary material for: Identification of RNA helicases with unwinding activity on angiogenin-processed tRNAs
Source: Nucleic Acids Res. 2023 Jan 31;51(3):1326–52. doi: 10.1093/nar/gkad033 (PMC9943664; doi:10.1093/nar/gkad033)
Supplement: gkad033_Supplemental_Files [file gkad033_supplemental_files.zip]

Archive with 6 entries (6 files):
- Legends for Supp Tables_Drino.docx
- STable 4.xlsx
- STable_1.xlsx
- STable_2.xlsx
- STable_3.xlsx
- Supplementary Figures+legends.pdf
