# Supplementary material for: Identification of RNA helicases with unwinding activity on angiogenin-processed tRNAs
Source: Nucleic Acids Res. 2023 Jan 31;51(3):1326–52. doi: 10.1093/nar/gkad033 (PMC9943664; doi:10.1093/nar/gkad033)
Supplement: gkad033_Supplemental_Files [file gkad033_supplemental_files.zip › STable 4.xlsx]

## Sheet: Legend
The sheet contains the analysis performed with GraphPad Prism 9 in order to calculate the apropriate constants (unwinding or binding)
The upper left corner contains the name of the model used (I.e. One phase association; One site specific binding)
The cells bellow the name contain the calucalted constant values the used mathematical fit calculates, as well their respective standard errors and their respective confidence intervals.
In addition, the number of processed points can be used as a proxy of statistical power (i.e. whether duplicates or triplicates were used to calculate the respective value)

## Sheet: DDX3X  unwinding constant
Related to Supplementary Figure 5B and Figure 6 C
One phase exponential association	MBP-DDX3X: analysis of displaced 3' tsRNA fraction
Best-fit values
Ymax	0.4982
K	0.4347
HalfLife	1.595
Std. Error
Ymax	0.0139
K	0.04352
95% Confidence Intervals
Ymax	0,4691 to 0,5273
K	0,3436 to 0,5258
HalfLife	1,318 to 2,017
Goodness of Fit
Degrees of Freedom	19
R square	0.9541
Absolute Sum of Squares	0.02918
Sy.x	0.03919
Constraints
K	K > 0,0
Number of points
Analyzed	21
	triplicate experiments with 7 data points each

## Sheet: Belle unwinding constant
Related to Supplementary Figure 5F
One phase exponential association	MBP-Belle: analysis of displaced 3' tsRNA fraction
Best-fit values
Ymax	0.3604
K	0.9348
HalfLife	0.7415
Std. Error
Ymax	0.0144
K	0.1764
95% Confidence Intervals
Ymax	0,3290 to 0,3917
K	0,5504 to 1,319
HalfLife	0,5254 to 1,259
Goodness of Fit
Degrees of Freedom	12
R square	0.902
Absolute Sum of Squares	0.0182
Sy.x	0.03895
Constraints
K	K > 0,0
Number of points
Analyzed	14
	duplicate experiments with 7 data points each

## Sheet: HAP tRNA
Related to Supplementary Figure 6D, E
One-phase association	MBP-DDX3X: analysis of displaced HAP1 ctrl 3' tsRNA fraction	MBP-DDX3X: analysis of displaced HAP1 TRMT10A delta 3' tsRNA fraction		Statistical analysis
Best-fit values				Table Analyzed	Data 1
Y0	0.06523	0.03316		Column A	Wt tRNA
Plateau	34.17	37.15		vs	vs
K	0.3484	0.4274		Column B	delta HAP
Tau	2.87	2.34
Half-time	1.99	1.622		Unpaired t test
Span	34.1	37.11		P value	0.7698
Std. Error				P value summary	ns
Y0	1.715	1.656		Are means signif. different? (P < 0.05)	No
Plateau	1.177	1.081		One- or two-tailed P value?	Two-tailed
K	0.05892	0.07269		t, df	t=0,3027 df=8
Span	2.055	1.964
95% Confidence Intervals				How big is the difference?
Y0	-3,991 to 4,121	-3,883 to 3,949		Mean ± SEM of column A	25,21 ± 6,489 N=5
Plateau	31,39 to 36,95	34,59 to 39,70		Mean ± SEM of column B	28,13 ± 7,138 N=5
K	0,2091 to 0,4877	0,2555 to 0,5993		Difference between means	-2,920 ± 9,646
Tau	2,050 to 4,783	1,669 to 3,914		95% confidence interval	-25,16 to 19,32
Half-time	1,421 to 3,316	1,157 to 2,713		R square	0.01132
Span	29,24 to 38,97	32,47 to 41,76
Goodness of Fit				F test to compare variances
Degrees of Freedom	7	7		F,DFn, Dfd	1,210, 4, 4
R square	0.976	0.9815		P value	0.8579
Absolute Sum of Squares	41.28	38.41		P value summary	ns
Sy.x	2.428	2.342		Are variances significantly different?	No
Constraints
K	K > 0,0	K > 0,0
Number of points
Analyzed	10	10
	duplicate experiments with 5 data points each	duplicate experiments with 5 data points each

## Sheet: AlkB treatment
Related to Supplementary Figure 6H, I
One-phase association	MBP-DDX3X: analysis of displaced mock 3' tsRNA fraction	MBP-DDX3X: analysis of displaced AlkB-treated 3' tsRNA fraction		Statistical analysis
Best-fit values				Table Analyzed	Data 1
Y0	0.2404	40.47		Column A	Mock-treated
Plateau	36.69	61.43		vs	vs
K	0.1671	0.2876		Column B	Alkb-treated
Tau	5.984	3.477
Half-time	4.148	2.41		Unpaired t test
Span	36.45	20.96		P value	0.3161
Std. Error				P value summary	ns
Y0	0.5821	1.443		Are means signif. different? (P < 0.05)	No
Plateau	0.5381	1.048		One- or two-tailed P value?	Two-tailed
K	0.008288	0.062		t, df	t=1,069 df=8
Span	0.7488	1.75
95% Confidence Intervals				How big is the difference?
Y0	-1,136 to 1,617	37,06 to 43,89		Mean ± SEM of column A	23,21 ± 6,592 N=5
Plateau	35,41 to 37,96	58,95 to 63,91		Mean ± SEM of column B	15,00 ± 3,935 N=5
K	0,1475 to 0,1867	0,1410 to 0,4342		Difference between means	8,210 ± 7,677
Tau	5,356 to 6,779	2,303 to 7,095		95% confidence interval	-9,493 to 25,91
Half-time	3,712 to 4,699	1,596 to 4,918		R square	0.1251
Span	34,68 to 38,22	16,82 to 25,10
Goodness of Fit				F test to compare variances
Degrees of Freedom	7	7		F,DFn, Dfd	2,806, 4, 4
R square	0.9972	0.9546		P value	0.3416
Absolute Sum of Squares	4.924	29.35		P value summary	ns
Sy.x	0.8387	2.048		Are variances significantly different?	No
Constraints
K	K > 0,0	K > 0,0
Number of points
Analyzed	10	10
	duplicate experiments with 5 data points each	duplicate experiments with 5 data points each

## Sheet: Endogenous Lys EMSA
Related to Supplementary Figure 4E and Figure 5H
One site -- Specific binding	MBP-DDX3X: analysis of shifted endogenous Lys tRNA fraction
Best-fit values
Bmax	168.3
Kd	83.48
Std. Error
Bmax	58.03
Kd	47.32
95% Confidence Intervals
Bmax	45,26 to 291,3
Kd	-16,84 to 183,8
Goodness of Fit
Degrees of Freedom	16
R square	0.867
Absolute Sum of Squares	2390
Sy.x	12.22
Number of points
Analyzed	18
	triplicate experiments with 6 data points each

## Sheet: Synthetic Lys EMSA
Related to Figure 5G, H
One site -- Specific binding	MBP-DDX3X: analysis of shifted synthetic Lys tRNA fraction
Best-fit values
Bmax	179.8
Kd	431.9
Std. Error
Bmax	90.64
Kd	295.6
95% Confidence Intervals
Bmax	-15,96 to 375,6
Kd	-206,7 to 1070
Goodness of Fit
Degrees of Freedom	13
R square	0.9293
Absolute Sum of Squares	448.2
Sy.x	5.872
Number of points
Analyzed	15
	triplicate experiments with 5 data points each
