# Supplementary material for: Identification of RNA helicases with unwinding activity on angiogenin-processed tRNAs
Source: Nucleic Acids Res. 2023 Jan 31;51(3):1326–52. doi: 10.1093/nar/gkad033 (PMC9943664; doi:10.1093/nar/gkad033)
Supplement: gkad033_Supplemental_Files [file gkad033_supplemental_files.zip › STable_1.xlsx]

## Sheet: Relation_to_figures
Figure 2E	Heat map was generated by plotting log2-transformed and imputed peptide intensities (columns under "Log2 intensities with imputed values"). Heat map was sorted according to "Log2 fold change Stress (+iAs)/Ctrl" column in a descending manner
Figure 2F	Mean peptide intensity under conditions of stress (column "Mean 3prot stress (+iAs)" as y axis) was plotted against calculated log2 fold change (column "Log2 fold change Stress (+iAs)/Ctrl" as x axis). Proteins detected only under conditions of stress (column "Proteins identified only in stress (+iAs)" == +) were marked in red
Supplementary Figure 2I	Scatter plot created as described for Figure 2F. Specific RNA helicase enzymes (column "Gene names") were marked red.

## Sheet: short table, 2 valid ExpValues 
											Log2 raw intensites (with missing values)						Log2 intensities with imputed values
Protein IDs	Majority protein IDs	Protein names	Gene names	Fasta headers	Number of proteins	proteins used for normalization	Proteins identified only in stress (+iAs)	Mean 3prot Ctrl	Mean 3prot stress (+iAs)	Log2 fold change Stress (+iAs)/Ctrl	Intensity Ctrl1	Intensity Ctrl2	Intensity Ctrl3	Intensity Stress 1	Intensity Stress 2	Intensity Stress 3	3prot Norm Ctrl1	3prot Norm Ctrl2	3prot Norm Ctrl3	3prot Norm Stress 1	3prot Norm Stress 2	3prot Norm Stress 3	GOBP name	GOMF name	GOCC name	KEGG name	Peptides	Razor + unique peptides	Unique peptides	Sequence coverage [%]	Mol. weight [kDa]	Q-value	Score	Intensity	MS/MS count
Q8TF66;Q8TF66-2	Q8TF66;Q8TF66-2	Leucine-rich repeat-containing protein 15	LRRC15	sp|Q8TF66|LRC15_HUMAN Leucine-rich repeat-containing protein 15 OS=Homo sapiens OX=9606 GN=LRRC15 PE=2 SV=2;sp|Q8TF66-2|LRC15_HUMAN Isoform of Q8TF66, Isoform 2 of Leucine-rich repeat-containing protein 15 OS=Homo sapiens OX=9606 GN=LRRC15	2			19.1598	27.0842	7.92438	16.2505569458008;False;0	NaN;False;0	NaN;False;0	27.2653503417969;False;0	21.3103580474854;False;0	29.4338302612305;False;0	19.611442565918;False;0	19.4018173217773;True;0	18.4662170410156;True;0	28.1983547210693;False;0	23.6208686828613;False;0	29.4334049224854;False;0	biological regulation;negative regulation of biological process;negative regulation of cellular component organization;negative regulation of cellular process;negative regulation of establishment of protein localization in plasma membrane;positive regulation of biological process;positive regulation of cell migration;positive regulation of cell motility;positive regulation of cellular component m…	binding;collagen binding;extracellular matrix binding;fibronectin binding;laminin binding;protein binding	cell part;extracellular membrane-bounded organelle;extracellular organelle;extracellular region part;extracellular vesicular exosome;integral to membrane;intrinsic to membrane;membrane part;membrane-bounded organelle;membrane-bounded vesicle;organelle;vesicle		7	7	7	11.2	64.365	0	90.382	889210000	27
Q9GZS3;H0YMF9;H0YN81;H0YL19;H0YM76;H3BQA8	Q9GZS3;H0YMF9;H0YN81;H0YL19	WD repeat-containing protein 61;WD repeat-containing protein 61, N-terminally processed	WDR61	sp|Q9GZS3|WDR61_HUMAN WD repeat-containing protein 61 OS=Homo sapiens OX=9606 GN=WDR61 PE=1 SV=1;tr|H0YMF9|H0YMF9_HUMAN Isoform of Q9GZS3, WD repeat-containing protein 61 OS=Homo sapiens OX=9606 GN=WDR61 PE=1 SV=1;tr|H0YN81|H0YN81_HUMAN Isoform of Q9GZS3,	6		+	19.4105	26.5776	7.16707	NaN;False;0	NaN;False;0	NaN;False;0	25.7660217285156;False;0	25.4513721466064;False;0	25.2764320373535;False;0	19.7257843017578;True;0	21.3199443817139;True;0	17.1859111785889;True;0	26.6997528076172;False;0	27.7581176757813;False;0	25.2749767303467;False;0	biological regulation;biosynthetic process;catabolic process;cell surface receptor linked signaling pathway;cellular biosynthetic process;cellular catabolic process;cellular component organization;cellular component organization at cellular level;cellular component organization or biogenesis;cellular component organization or biogenesis at cellular level;cellular macromolecule biosynthetic proces…		Cdc73/Paf1 complex;cell part;chromatin;chromosomal part;cytoplasm;cytoplasmic part;intracellular membrane-bounded organelle;intracellular organelle;intracellular organelle part;intracellular part;macromolecular complex;membrane-bounded organelle;nuclear part;nucleoplasm;nucleoplasm part;nucleus;organelle;organelle part;protein complex;Ski complex;transcription elongation factor complex;transcript…	RNA degradation	8	8	8	24.3	33.58	0	91.452	143580000	26
P27824;P27824-2;P27824-3;H0Y9Q7;D6RGY2;D6RAU8;D6RB85;D6RDP7;D6RFL1;D6RAQ8;H0Y9H1;D6RHJ3;D6RD16	P27824;P27824-2;P27824-3;H0Y9Q7;D6RGY2	Calnexin	CANX	sp|P27824|CALX_HUMAN Calnexin OS=Homo sapiens OX=9606 GN=CANX PE=1 SV=2;sp|P27824-2|CALX_HUMAN Isoform of P27824, Isoform 2 of Calnexin OS=Homo sapiens OX=9606 GN=CANX;sp|P27824-3|CALX_HUMAN Isoform of P27824, Isoform 3 of Calnexin OS=Homo sapiens OX=9606	13			19.1348	26.273	7.13819	NaN;False;0	NaN;False;0	16.6893424987793;False;0	24.9900226593018;False;0	24.9964599609375;False;0	25.5911846160889;False;0	19.9688301086426;True;0	19.0144062042236;True;0	18.4211120605469;False;0	25.9225234985352;False;0	27.3066082000732;False;0	25.5897808074951;False;0	aging;antigen processing and presentation;antigen processing and presentation of exogenous antigen;antigen processing and presentation of exogenous peptide antigen;antigen processing and presentation of exogenous peptide antigen via MHC class II;antigen processing and presentation of peptide antigen;antigen processing and presentation of peptide antigen via MHC class I;antigen processing and pres…	binding;calcium ion binding;carbohydrate binding;cation binding;ion binding;metal ion binding	axon;cell body;cell part;cell projection;cell projection cytoplasm;cell projection part;cytoplasmic membrane-bounded vesicle;cytoplasmic part;cytoplasmic vesicle;dendrite cytoplasm;dendritic spine;endoplasmic reticulum;endoplasmic reticulum lumen;endoplasmic reticulum membrane;endoplasmic reticulum part;ER-mitochondrion membrane contact site;extracellular membrane-bounded organelle;extracellular …	Antigen processing and presentation;Phagosome;Protein processing in endoplasmic reticulum	10	9	9	18.2	67.567	0	68.073	117450000	27
Q9NX46	Q9NX46	Poly(ADP-ribose) glycohydrolase ARH3	ADPRHL2	sp|Q9NX46|ARHL2_HUMAN ADP-ribose glycohydrolase ARH3 OS=Homo sapiens OX=9606 GN=ADPRHL2 PE=1 SV=1	1			20.4436	27.4144	6.97085	NaN;False;0	NaN;False;0	18.691722869873;False;0	25.9790878295898;False;0	26.0288906097412;False;0	26.9969043731689;False;0	21.0453052520752;True;0	19.8683757781982;True;0	20.4169960021973;False;0	26.9088478088379;False;0	28.3367099761963;False;0	26.9976577758789;False;0	cellular process;cellular response to chemical stimulus;cellular response to oxidative stress;cellular response to oxygen radical;cellular response to reactive oxygen species;cellular response to stimulus;cellular response to stress;cellular response to superoxide;response to chemical stimulus;response to inorganic substance;response to oxidative stress;response to oxygen radical;response to reac…	binding;catalytic activity;cation binding;hydrolase activity;hydrolase activity, acting on glycosyl bonds;hydrolase activity, hydrolyzing O-glycosyl compounds;ion binding;metal ion binding;poly(ADP-ribose) glycohydrolase activity	cell part;cytoplasmic part;intracellular organelle lumen;intracellular organelle part;intracellular part;membrane-enclosed lumen;mitochondrial matrix;mitochondrial part;nuclear part;nucleoplasm;organelle lumen;organelle part		11	11	11	35.3	38.946	0	144.75	268960000	52
Q9UHY7;A0A0C4DGY8;D6RA00;Q9UHY7-2	Q9UHY7;A0A0C4DGY8;D6RA00	Enolase-phosphatase E1	ENOPH1	sp|Q9UHY7|ENOPH_HUMAN Enolase-phosphatase E1 OS=Homo sapiens OX=9606 GN=ENOPH1 PE=1 SV=1;tr|A0A0C4DGY8|A0A0C4DGY8_HUMAN Isoform of Q9UHY7, Enolase-phosphatase E1 OS=Homo sapiens OX=9606 GN=ENOPH1 PE=1 SV=1;tr|D6RA00|D6RA00_HUMAN Isoform of Q9UHY7, Enolase-	4		+	18.932	25.4195	6.4875	NaN;False;0	NaN;False;0	NaN;False;0	25.3895149230957;False;0	24.7668113708496;False;0	22.8658027648926;False;0	19.2858066558838;True;0	19.7209587097168;True;0	17.7891654968262;True;0	26.3221683502197;False;0	27.0711193084717;False;0	22.865140914917;False;0	amine biosynthetic process;amine metabolic process;amino acid salvage;aspartate family amino acid biosynthetic process;aspartate family amino acid metabolic process;biosynthetic process;carboxylic acid biosynthetic process;carboxylic acid metabolic process;cellular amine metabolic process;cellular amino acid biosynthetic process;cellular amino acid metabolic process;cellular biogenic amine metabo…	acireductone synthase activity;binding;catalytic activity;cation binding;hydrolase activity;hydrolase activity, acting on ester bonds;ion binding;magnesium ion binding;metal ion binding;phosphatase activity;phosphoric ester hydrolase activity	cell part;cytoplasmic part;cytosol;extracellular membrane-bounded organelle;extracellular organelle;extracellular region part;extracellular vesicular exosome;intracellular membrane-bounded organelle;intracellular organelle;intracellular part;membrane-bounded organelle;membrane-bounded vesicle;nucleus;organelle;vesicle	Cysteine and methionine metabolism	5	5	5	19.2	28.932	0	41.85	80144000	30
A8MUM1;Q53HC9;C9J0U9;D3YTH5;F8WDS8;F8WDX0;F8WB12;C9JVR6	A8MUM1;Q53HC9;C9J0U9;D3YTH5;F8WDS8	Protein TSSC1	TSSC1	tr|A8MUM1|A8MUM1_HUMAN Isoform of Q53HC9, EARP and GARP complex-interacting protein 1 OS=Homo sapiens OX=9606 GN=EIPR1 PE=1 SV=2;sp|Q53HC9|EIPR1_HUMAN EARP and GARP complex-interacting protein 1 OS=Homo sapiens OX=9606 GN=EIPR1 PE=1 SV=2;tr|C9J0U9|C9J0U9_H	8		+	18.9988	25.4462	6.4474	NaN;False;0	NaN;False;0	NaN;False;0	24.0529155731201;False;0	24.0413188934326;False;0	25.0070629119873;False;0	20.3470783233643;True;0	18.6725368499756;True;0	17.9768486022949;True;0	24.9846801757813;False;0	26.3477325439453;False;0	25.0062446594238;False;0					6	6	6	15.7	46.319	0	49.919	68387000	18
Q13228;Q13228-4;Q13228-2;Q13228-3;A6PVX1;H0Y532;F2Z2W8;F8WCR4;C9JVL0	Q13228;Q13228-4;Q13228-2;Q13228-3;A6PVX1	Selenium-binding protein 1	SELENBP1	sp|Q13228|SBP1_HUMAN Methanethiol oxidase OS=Homo sapiens OX=9606 GN=SELENBP1 PE=1 SV=2;sp|Q13228-4|SBP1_HUMAN Isoform of Q13228, Isoform 4 of Methanethiol oxidase OS=Homo sapiens OX=9606 GN=SELENBP1;sp|Q13228-2|SBP1_HUMAN Isoform of Q13228, Isoform 2 of M	9		+	19.7215	26.1022	6.38068	NaN;False;0	NaN;False;0	NaN;False;0	27.7398700714111;False;0	20.2472858428955;False;0	27.0849704742432;False;0	19.4980869293213;True;0	21.4748420715332;True;0	18.1915435791016;True;0	28.6730346679688;False;0	22.5521545410156;False;0	27.0813159942627;False;0	establishment of localization;establishment of protein localization;protein transport;transport	binding;selenium binding	cell part;cytoplasmic part;cytosol;extracellular membrane-bounded organelle;extracellular organelle;extracellular region part;extracellular space;extracellular vesicular exosome;intracellular non-membrane-bounded organelle;intracellular organelle;intracellular organelle part;intracellular part;membrane;membrane-bounded organelle;membrane-bounded vesicle;non-membrane-bounded organelle;nuclear part…		11	11	11	22	52.39	0	83.147	367750000	34
A0A1B0GVP4	A0A1B0GVP4	Ligand-dependent nuclear receptor corepressor-like protein	LCORL	tr|A0A1B0GVP4|A0A1B0GVP4_HUMAN Isoform of Q8N3X6, Ligand-dependent nuclear receptor corepressor-like protein OS=Homo sapiens OX=9606 GN=LCORL PE=1 SV=1	1		+	18.5304	24.8021	6.27178	NaN;False;0	NaN;False;0	NaN;False;0	23.0907287597656;False;0	23.5452880859375;False;0	24.5292797088623;False;0	20.6391105651855;True;0	18.9630699157715;True;0	15.9889049530029;True;0	24.0274925231934;False;0	25.8504314422607;False;0	24.5285034179688;False;0					1	1	1	0.6	211.48	0.0016155	7.1253	45387000	7
P62805	P62805	Histone H4	HIST1H4A	sp|P62805|H4_HUMAN Histone H4 OS=Homo sapiens OX=9606 GN=HIST1H4A PE=1 SV=2	1			23.52	29.6457	6.12569	21.0530872344971;False;0	20.6160640716553;False;0	19.7878284454346;False;0	30.0691928863525;False;0	24.326639175415;False;0	31.3015537261963;False;0	24.4169960021973;False;0	24.6264495849609;False;0	21.5165309906006;False;0	31.0016899108887;False;0	26.632007598877;False;0	31.3033447265625;False;0	anatomical structure homeostasis;ATP-dependent chromatin remodeling;biological regulation;cell cycle;cellular component assembly;cellular component assembly at cellular level;cellular component organization;cellular component organization at cellular level;cellular component organization or biogenesis;cellular component organization or biogenesis at cellular level;cellular macromolecular complex …	binding;catalytic activity;demethylase activity;DNA binding;histone binding;histone demethylase activity;histone demethylase activity (H4-K20 specific);nucleic acid binding;protein binding	cell part;chromosomal part;chromosome;extracellular membrane-bounded organelle;extracellular organelle;extracellular region;extracellular region part;extracellular vesicular exosome;intracellular membrane-bounded organelle;intracellular non-membrane-bounded organelle;intracellular organelle;intracellular organelle part;intracellular part;macromolecular complex;membrane;membrane-bounded organelle;…	Systemic lupus erythematosus	12	12	12	58.3	11.367	0	118.39	3798900000	95
P78357	P78357	Contactin-associated protein 1	CNTNAP1	sp|P78357|CNTP1_HUMAN Contactin-associated protein 1 OS=Homo sapiens OX=9606 GN=CNTNAP1 PE=1 SV=1	1		+	18.8587	24.8905	6.03175	NaN;False;0	NaN;False;0	NaN;False;0	23.4740619659424;False;0	26.6229209899902;False;0	21.3334178924561;False;0	19.8194847106934;True;0	20.5031261444092;True;0	16.2535381317139;True;0	24.4105396270752;False;0	28.928747177124;False;0	21.3321056365967;False;0	anatomical structure formation involved in morphogenesis;anatomical structure morphogenesis;axon cargo transport;axon guidance;biological adhesion;biological regulation;cell adhesion;cell junction assembly;cell junction organization;cell part morphogenesis;cell projection morphogenesis;cell projection organization;cell-cell junction assembly;cell-cell junction organization;cellular component asse…	binding;binding, bridging;protein binding;protein binding, bridging;protein domain specific binding;receptor activity;SH3 domain binding;SH3/SH2 adaptor activity;signaling adaptor activity	axon part;cation channel complex;cell part;cell projection part;integral to membrane;integral to plasma membrane;intrinsic to membrane;intrinsic to plasma membrane;ion channel complex;macromolecular complex;membrane part;paranode region of axon;plasma membrane part;potassium channel complex;protein complex;voltage-gated potassium channel complex	Cell adhesion molecules (CAMs)	1	1	1	0.6	156.26	0.0016181	7.1931	117640000	13
A0A024R4M0;P46781;B5MCT8;C9JM19;F2Z3C0;A8MXK4	A0A024R4M0;P46781;B5MCT8;C9JM19	40S ribosomal protein S9	RPS9	tr|A0A024R4M0|A0A024R4M0_HUMAN Isoform of P46781, 40S ribosomal protein S9 OS=Homo sapiens OX=9606 GN=RPS9 PE=1 SV=1;sp|P46781|RS9_HUMAN 40S ribosomal protein S9 OS=Homo sapiens OX=9606 GN=RPS9 PE=1 SV=3;tr|B5MCT8|B5MCT8_HUMAN Isoform of P46781, 40S riboso	6			19.3595	25.2605	5.90099	18.2283496856689;False;0	15.5878658294678;False;0	NaN;False;0	25.6410236358643;False;0	20.4366474151611;False;0	26.4638576507568;False;0	21.5914936065674;False;0	19.6005954742432;False;0	16.8864574432373;True;0	26.5739822387695;False;0	22.7430400848389;False;0	26.4645080566406;False;0	biological regulation;biosynthetic process;catabolic process;cellular biosynthetic process;cellular catabolic process;cellular component disassembly;cellular component disassembly at cellular level;cellular component organization;cellular component organization at cellular level;cellular component organization or biogenesis;cellular component organization or biogenesis at cellular level;cellular …	binding;nucleic acid binding;RNA binding;rRNA binding;structural constituent of ribosome;structural molecule activity;translation regulator activity	adherens junction;anchoring junction;cell junction;cell part;cell-substrate adherens junction;cell-substrate junction;cytoplasm;cytoplasmic part;cytosol;cytosolic small ribosomal subunit;extracellular membrane-bounded organelle;extracellular organelle;extracellular region part;extracellular vesicular exosome;focal adhesion;intracellular membrane-bounded organelle;intracellular non-membrane-bounde…	Ribosome	6	6	6	25.3	22.591	0	38.053	146660000	10
Q12765;Q12765-2;Q12765-3;C9K052;B8ZZP4;C9J7U9	Q12765;Q12765-2;Q12765-3	Secernin-1	SCRN1	sp|Q12765|SCRN1_HUMAN Secernin-1 OS=Homo sapiens OX=9606 GN=SCRN1 PE=1 SV=2;sp|Q12765-2|SCRN1_HUMAN Isoform of Q12765, Isoform 2 of Secernin-1 OS=Homo sapiens OX=9606 GN=SCRN1;sp|Q12765-3|SCRN1_HUMAN Isoform of Q12765, Isoform 3 of Secernin-1 OS=Homo sapie	6			23.118	29.0123	5.89434	19.0481472015381;False;0	19.3091259002686;False;0	21.8881931304932;False;0	27.4089508056641;False;0	27.6467876434326;False;0	28.7406063079834;False;0	22.4092464447021;False;0	23.3238868713379;False;0	23.6208686828613;False;0	28.3409595489502;False;0	29.9539356231689;False;0	28.7421398162842;False;0	cellular process;establishment of localization;establishment of localization in cell;exocytosis;secretion;secretion by cell;transport;vesicle-mediated transport	catalytic activity;dipeptidase activity;exopeptidase activity;hydrolase activity;peptidase activity;peptidase activity, acting on L-amino acid peptides	cell part;cytoplasm;intracellular membrane-bounded organelle;intracellular organelle;intracellular organelle part;intracellular part;membrane;membrane-bounded organelle;nuclear membrane;nuclear part;nucleus;organelle;organelle membrane;organelle part		17	17	17	40.3	46.382	0	201.01	841930000	151
P27797;K7EJB9;K7EL50	P27797;K7EJB9	Calreticulin	CALR	sp|P27797|CALR_HUMAN Calreticulin OS=Homo sapiens OX=9606 GN=CALR PE=1 SV=1;tr|K7EJB9|K7EJB9_HUMAN Isoform of P27797, Calreticulin (Fragment) OS=Homo sapiens OX=9606 GN=CALR PE=1 SV=1	3			29.2642	35.1251	5.86091	26.507568359375;False;0	24.9012680053711;False;0	27.2785491943359;False;0	33.26220703125;False;0	33.3558921813965;False;0	35.5142135620117;False;0	29.8696784973145;False;0	28.9145622253418;False;0	29.0083847045898;False;0	34.1974754333496;False;0	35.6628875732422;False;0	35.5150032043457;False;0	actin cytoskeleton organization;actin filament-based process;aging;antigen processing and presentation;antigen processing and presentation of exogenous antigen;antigen processing and presentation of exogenous peptide antigen;antigen processing and presentation of exogenous peptide antigen via MHC class I;antigen processing and presentation of exogenous peptide antigen via MHC class I, TAP-depende…	androgen receptor binding;binding;calcium ion binding;carbohydrate binding;cation binding;chaperone binding;complement binding;complement component C1q binding;DNA binding;enzyme binding;glycoprotein binding;hormone binding;hormone receptor binding;integrin binding;ion binding;iron ion binding;metal ion binding;mRNA binding;nuclear hormone receptor binding;nucleic acid binding;opsonin binding;pep…	acrosomal vesicle;adherens junction;anchoring junction;cell junction;cell part;cell surface;cell-substrate adherens junction;cell-substrate junction;cytoplasm;cytoplasmic membrane-bounded vesicle;cytoplasmic membrane-bounded vesicle lumen;cytoplasmic part;cytoplasmic vesicle;cytoplasmic vesicle part;cytosol;endocytic vesicle lumen;endoplasmic reticulum;endoplasmic reticulum lumen;endoplasmic reti…	Antigen processing and presentation;Chagas disease (American trypanosomiasis);Phagosome;Protein processing in endoplasmic reticulum	37	37	36	68.8	48.141	0	323.31	70658000000	1772
Q5TEC6	Q5TEC6	Histone H3	HIST2H3PS2	tr|Q5TEC6|Q5TEC6_HUMAN Histone H3 OS=Homo sapiens OX=9606 GN=HIST2H3PS2 PE=1 SV=1	1		+	19.0034	24.8626	5.85921	NaN;False;0	NaN;False;0	NaN;False;0	25.1813926696777;False;0	19.0856590270996;False;0	27.0769062042236;False;0	18.7705383300781;True;0	19.6636600494385;True;0	18.5759525299072;True;0	26.1154518127441;False;0	21.3910007476807;False;0	27.0813159942627;False;0		binding;DNA binding;nucleic acid binding	cell part;chromosomal part;intracellular membrane-bounded organelle;intracellular organelle;intracellular organelle part;intracellular part;macromolecular complex;membrane-bounded organelle;nucleosome;nucleus;organelle;organelle part;protein-DNA complex		5	1	1	25.7	15.43	0.001675	7.5097	180170000	2
Q96P63;Q96P63-2	Q96P63;Q96P63-2	Serpin B12	SERPINB12	sp|Q96P63|SPB12_HUMAN Serpin B12 OS=Homo sapiens OX=9606 GN=SERPINB12 PE=1 SV=1;sp|Q96P63-2|SPB12_HUMAN Isoform of Q96P63, Isoform 2 of Serpin B12 OS=Homo sapiens OX=9606 GN=SERPINB12	2			21.3016	27.0768	5.77519	18.835750579834;False;0	17.3195838928223;False;0	18.6423587799072;False;0	27.1229629516602;False;0	25.7766971588135;False;0	25.0936260223389;False;0	22.1976051330566;False;0	21.3321056365967;False;0	20.3751754760742;False;0	28.0556907653809;False;0	28.0813159942627;False;0	25.0934562683105;False;0	biological regulation;cell differentiation;cellular developmental process;cellular process;developmental process;hemopoietic progenitor cell differentiation;negative regulation of biological process;negative regulation of catabolic process;negative regulation of catalytic activity;negative regulation of endopeptidase activity;negative regulation of hydrolase activity;negative regulation of macrom…	binding;endopeptidase inhibitor activity;endopeptidase regulator activity;enzyme binding;enzyme inhibitor activity;enzyme regulator activity;peptidase inhibitor activity;peptidase regulator activity;protein binding;serine-type endopeptidase inhibitor activity	cell part;cytoplasm;extracellular membrane-bounded organelle;extracellular organelle;extracellular region part;extracellular space;extracellular vesicular exosome;intracellular part;membrane-bounded organelle;membrane-bounded vesicle;organelle;vesicle		8	8	8	18.3	46.276	0	76.93	240490000	54
Q7L0Y3;C9JVB6	Q7L0Y3;C9JVB6	Mitochondrial ribonuclease P protein 1	TRMT10C	sp|Q7L0Y3|TM10C_HUMAN tRNA methyltransferase 10 homolog C OS=Homo sapiens OX=9606 GN=TRMT10C PE=1 SV=2;tr|C9JVB6|C9JVB6_HUMAN Isoform of Q7L0Y3, tRNA methyltransferase 10 homolog C (Fragment) OS=Homo sapiens OX=9606 GN=TRMT10C PE=1 SV=1	2			20.1902	25.8908	5.70058	NaN;False;0	NaN;False;0	18.7762603759766;False;0	24.0281505584717;False;0	25.4594707489014;False;0	24.9430332183838;False;0	20.4411144256592;True;0	19.6225471496582;True;0	20.5068817138672;False;0	24.9627876281738;False;0	27.7644577026367;False;0	24.9450302124023;False;0	cellular component organization;cellular component organization at cellular level;cellular component organization or biogenesis;cellular component organization or biogenesis at cellular level;cellular macromolecule metabolic process;cellular metabolic process;cellular nitrogen compound metabolic process;cellular process;macromolecule metabolic process;metabolic process;mitochondrial RNA 5'-end pr…	catalytic activity;methyltransferase activity;transferase activity;transferase activity, transferring one-carbon groups	cell part;cytoplasmic part;intracellular membrane-bounded organelle;intracellular non-membrane-bounded organelle;intracellular organelle;intracellular organelle part;intracellular part;membrane-bounded organelle;mitochondrial nucleoid;mitochondrial part;mitochondrion;non-membrane-bounded organelle;nuclear part;nucleoid;nucleoplasm;organelle;organelle part		8	8	8	18.9	47.346	0	83.399	95950000	29
Q5W0H4;A0A0B4J2C3;P13693;J3KPG2;E9PJF7;P13693-2;Q56UQ5;H0YCX0	Q5W0H4;A0A0B4J2C3;P13693;J3KPG2;E9PJF7;P13693-2;Q56UQ5	Translationally-controlled tumor protein;TPT1-like protein	TPT1	tr|Q5W0H4|Q5W0H4_HUMAN Isoform of P13693, Translationally-controlled tumor protein OS=Homo sapiens OX=9606 GN=TPT1 PE=1 SV=1;tr|A0A0B4J2C3|A0A0B4J2C3_HUMAN Isoform of P13693, Translationally-controlled tumor protein OS=Homo sapiens OX=9606 GN=TPT1 PE=1 SV=	8			19.0482	24.6945	5.64632	NaN;False;0	NaN;False;0	17.1726036071777;False;0	23.2082290649414;False;0	22.4696598052979;False;0	25.1682777404785;False;0	19.2012214660645;True;0	19.0410213470459;True;0	18.9024219512939;False;0	24.1410217285156;False;0	24.7745475769043;False;0	25.1680603027344;False;0	biological regulation;calcium ion homeostasis;calcium ion transport;cation homeostasis;cation transport;cellular calcium ion homeostasis;cellular cation homeostasis;cellular chemical homeostasis;cellular divalent inorganic cation homeostasis;cellular homeostasis;cellular ion homeostasis;cellular metal ion homeostasis;cellular process;chemical homeostasis;divalent inorganic cation homeostasis;diva…	binding;calcium ion binding;cation binding;ion binding;metal ion binding	cell part;cytoplasm;cytoplasmic part;endosome;extracellular membrane-bounded organelle;extracellular organelle;extracellular region part;extracellular space;extracellular vesicular exosome;intracellular membrane-bounded organelle;intracellular organelle;intracellular part;late endosome;membrane-bounded organelle;membrane-bounded vesicle;multivesicular body;nucleus;organelle;vesicle		4	4	4	25	21.525	0	25.652	53353000	6
O95147	O95147	Dual specificity protein phosphatase 14	DUSP14	sp|O95147|DUS14_HUMAN Dual specificity protein phosphatase 14 OS=Homo sapiens OX=9606 GN=DUSP14 PE=1 SV=1	1		+	18.4908	24.1207	5.62993	NaN;False;0	NaN;False;0	NaN;False;0	23.8088226318359;False;0	NaN;False;0	28.5810832977295;False;0	19.2805023193359;True;0	19.7969264984131;True;0	16.3948726654053;True;0	24.7440662384033;False;0	19.0354137420654;True;0	28.5826206207275;False;0	cellular macromolecule metabolic process;cellular metabolic process;cellular process;cellular protein metabolic process;dephosphorylation;macromolecule metabolic process;macromolecule modification;metabolic process;peptidyl-tyrosine dephosphorylation;phosphate-containing compound metabolic process;phosphorus metabolic process;primary metabolic process;protein dephosphorylation;protein metabolic p…	catalytic activity;hydrolase activity;hydrolase activity, acting on ester bonds;MAP kinase phosphatase activity;MAP kinase tyrosine/serine/threonine phosphatase activity;phosphatase activity;phosphoprotein phosphatase activity;phosphoric ester hydrolase activity;protein tyrosine phosphatase activity;protein tyrosine/serine/threonine phosphatase activity		MAPK signaling pathway	7	7	7	44.4	22.255	0	55.052	416270000	17
P0DPA2	P0DPA2	V-set and immunoglobulin domain-containing protein 8	VSIG8	sp|P0DPA2|VSIG8_HUMAN V-set and immunoglobulin domain-containing protein 8 OS=Homo sapiens OX=9606 GN=VSIG8 PE=2 SV=1	1		+	19.9899	25.5418	5.55191	NaN;False;0	NaN;False;0	NaN;False;0	28.783317565918;False;0	NaN;False;0	26.184440612793;False;0	20.4795475006104;True;0	20.628942489624;True;0	18.8612670898438;True;0	29.7162036895752;False;0	20.7241115570068;True;0	26.1851806640625;False;0					3	3	3	4.6	43.89	0	22.101	538260000	14
Q5T3T0;Q5T3T1;F2Z357;A0A0A0MQY8;X6R8W7;P47736;P47736-2	Q5T3T0;Q5T3T1;F2Z357;A0A0A0MQY8;X6R8W7;P47736;P47736-2	Rap1 GTPase-activating protein 1	RAP1GAP	tr|Q5T3T0|Q5T3T0_HUMAN Isoform of P47736, Rap1 GTPase-activating protein 1 (Fragment) OS=Homo sapiens OX=9606 GN=RAP1GAP PE=1 SV=8;tr|Q5T3T1|Q5T3T1_HUMAN Isoform of P47736, Rap1 GTPase-activating protein 1 (Fragment) OS=Homo sapiens OX=9606 GN=RAP1GAP PE=1	7			19.8212	25.0893	5.26804	19.3063907623291;False;0	NaN;False;0	NaN;False;0	25.2425994873047;False;0	23.4763050079346;False;0	23.3166656494141;False;0	22.6670913696289;False;0	20.0720462799072;True;0	16.7245769500732;True;0	26.1756954193115;False;0	25.7820682525635;False;0	23.310079574585;False;0	biological regulation;cellular process;cellular response to stimulus;metabolic process;positive regulation of catalytic activity;positive regulation of GTPase activity;positive regulation of hydrolase activity;positive regulation of molecular function;regulation of biological process;regulation of catabolic process;regulation of catalytic activity;regulation of cellular catabolic process;regulati…	binding;catalytic activity;enzyme activator activity;enzyme binding;enzyme regulator activity;GTPase activator activity;GTPase activity;GTPase binding;GTPase regulator activity;hydrolase activity;hydrolase activity, acting on acid anhydrides;hydrolase activity, acting on acid anhydrides, in phosphorus-containing anhydrides;identical protein binding;nucleoside-triphosphatase activity;nucleoside-tr…	cell part;cytoplasmic part;cytosol;Golgi apparatus part;Golgi membrane;intracellular organelle part;intracellular part;membrane;organelle membrane;organelle part		1	1	1	40	4.1697	0.00625	6.7791	62465000	5
P17931;G3V3R6	P17931;G3V3R6	Galectin-3;Galectin	LGALS3	sp|P17931|LEG3_HUMAN Galectin-3 OS=Homo sapiens OX=9606 GN=LGALS3 PE=1 SV=5;tr|G3V3R6|G3V3R6_HUMAN Isoform of P17931, Galectin OS=Homo sapiens OX=9606 GN=LGALS3 PE=1 SV=1	2		+	18.775	24.0064	5.23135	NaN;False;0	NaN;False;0	NaN;False;0	23.9156112670898;False;0	17.8155326843262;False;0	27.0554828643799;False;0	20.5127544403076;True;0	19.1621932983398;True;0	16.6501731872559;True;0	24.8480453491211;False;0	20.1206016540527;False;0	27.0505104064941;False;0	anatomical structure development;biological regulation;cell chemotaxis;cell differentiation;cell migration;cell motility;cellular component movement;cellular component organization;cellular component organization at cellular level;cellular component organization or biogenesis;cellular component organization or biogenesis at cellular level;cellular developmental process;cellular macromolecule meta…	binding;carbohydrate binding;chemoattractant activity;extracellular matrix binding;IgE binding;immunoglobulin binding;laminin binding;protein binding;protein complex binding	cell part;cytoplasm;cytoplasmic part;external side of plasma membrane;extracellular matrix;extracellular membrane-bounded organelle;extracellular organelle;extracellular region part;extracellular space;extracellular vesicular exosome;immunological synapse;intracellular membrane-bounded organelle;intracellular organelle;intracellular organelle part;intracellular part;macromolecular complex;membran…		3	3	3	16	26.152	0	33.149	155530000	7
K7EK07;Q71DI3;Q16695;P84243;P68431;K7EMV3;B4DEB1;K7ES00;Q6NXT2;K7EP01	K7EK07;Q71DI3;Q16695;P84243;P68431;K7EMV3;B4DEB1;K7ES00;Q6NXT2;K7EP01	Histone H3;Histone H3.2;Histone H3.1t;Histone H3.3;Histone H3.1;Histone H3.3C	H3F3B;HIST2H3A;HIST3H3;H3F3A;HIST1H3A;H3F3C	tr|K7EK07|K7EK07_HUMAN Isoform of P84243, Histone H3 (Fragment) OS=Homo sapiens OX=9606 GN=H3F3B PE=1 SV=1;sp|Q71DI3|H32_HUMAN Histone H3.2 OS=Homo sapiens OX=9606 GN=HIST2H3A PE=1 SV=3;sp|Q16695|H31T_HUMAN Histone H3.1t OS=Homo sapiens OX=9606 GN=HIST3H3	10			24.6523	29.8661	5.2138	22.0235252380371;False;0	21.5294284820557;False;0	21.2991065979004;False;0	29.5299129486084;False;0	26.1420936584473;False;0	30.6908226013184;False;0	25.384428024292;False;0	25.5433311462402;False;0	23.0291786193848;False;0	30.4629497528076;False;0	28.4472675323486;False;0	30.6881256103516;False;0	anatomical structure homeostasis;biological regulation;blood coagulation;cellular component assembly;cellular component assembly at cellular level;cellular component organization;cellular component organization at cellular level;cellular component organization or biogenesis;cellular component organization or biogenesis at cellular level;cellular macromolecular complex assembly;cellular macromolec…	binding;chromatin binding;chromatin DNA binding;core promoter binding;core promoter sequence-specific DNA binding;DNA binding;enhancer binding;enhancer sequence-specific DNA binding;histone binding;nucleic acid binding;nucleosomal DNA binding;nucleosome binding;protein binding;regulatory region DNA binding;regulatory region nucleic acid binding;RNA polymerase II core promoter sequence-specific DN…	cell part;chromatin;chromosomal part;chromosome;euchromatin;extracellular membrane-bounded organelle;extracellular organelle;extracellular region;extracellular region part;extracellular vesicular exosome;intracellular membrane-bounded organelle;intracellular non-membrane-bounded organelle;intracellular organelle;intracellular organelle part;intracellular part;macromolecular complex;membrane;membr…	Systemic lupus erythematosus	6	6	2	26.5	14.914	0	41.821	2592300000	34
P12277;H0YJG0;G3V4N7;G3V461;G3V2I1;H0YJK0	P12277	Creatine kinase B-type	CKB	sp|P12277|KCRB_HUMAN Creatine kinase B-type OS=Homo sapiens OX=9606 GN=CKB PE=1 SV=1	6			20.5932	25.7962	5.20299	NaN;False;0	NaN;False;0	18.2359867095947;False;0	22.7471160888672;False;0	25.0082473754883;False;0	26.3968601226807;False;0	20.7351093292236;True;0	21.0843410491943;True;0	19.9601383209229;False;0	23.6757297515869;False;0	27.3152732849121;False;0	26.3975429534912;False;0	amine metabolic process;anatomical structure development;anion homeostasis;biological regulation;carboxylic acid metabolic process;cellular amine metabolic process;cellular amino acid metabolic process;cellular anion homeostasis;cellular chemical homeostasis;cellular chloride ion homeostasis;cellular homeostasis;cellular ion homeostasis;cellular ketone metabolic process;cellular metabolic process…	adenyl nucleotide binding;adenyl ribonucleotide binding;ATP binding;binding;catalytic activity;creatine kinase activity;enzyme binding;kinase activity;nucleotide binding;phosphotransferase activity, nitrogenous group as acceptor;protein binding;purine nucleotide binding;purine ribonucleoside triphosphate binding;purine ribonucleotide binding;ribonucleotide binding;transferase activity;transferase…	cell part;cytoplasmic part;cytosol;extracellular membrane-bounded organelle;extracellular organelle;extracellular region part;extracellular vesicular exosome;intracellular membrane-bounded organelle;intracellular organelle;intracellular part;membrane-bounded organelle;membrane-bounded vesicle;mitochondrion;organelle;vesicle	Arginine and proline metabolism	11	11	11	34.6	42.644	0	151.11	129450000	30
O00299	O00299	Chloride intracellular channel protein 1	CLIC1	sp|O00299|CLIC1_HUMAN Chloride intracellular channel protein 1 OS=Homo sapiens OX=9606 GN=CLIC1 PE=1 SV=4	1			24.2825	29.4222	5.13967	20.7065181732178;False;0	20.3071250915527;False;0	22.7330455780029;False;0	28.8745059967041;False;0	29.2111434936523;False;0	26.9445304870605;False;0	24.0690727233887;False;0	24.3169994354248;False;0	24.461389541626;False;0	29.8080863952637;False;0	31.5155906677246;False;0	26.9427967071533;False;0	anion transport;biological adhesion;biological regulation;cell adhesion;cell-cell adhesion;cellular chemical homeostasis;cellular homeostasis;cellular ion homeostasis;cellular process;cellular response to stimulus;chemical homeostasis;chloride transport;establishment of localization;homeostatic process;homotypic cell-cell adhesion;inorganic anion transport;ion homeostasis;ion transport;platelet a…	anion channel activity;anion transmembrane transporter activity;channel activity;chloride channel activity;gated channel activity;ion channel activity;ion transmembrane transporter activity;passive transmembrane transporter activity;substrate-specific channel activity;substrate-specific transmembrane transporter activity;substrate-specific transporter activity;transmembrane transporter activity;t…	blood microparticle;brush border;cell part;cell projection;chloride channel complex;cytoplasm;cytoplasmic part;envelope;extracellular membrane-bounded organelle;extracellular organelle;extracellular region part;extracellular space;extracellular vesicular exosome;intracellular membrane-bounded organelle;intracellular organelle;intracellular organelle part;intracellular part;ion channel complex;mac…		13	13	13	65.1	26.922	0	313.77	1252800000	154
F6TLX2;Q9HC38-2;Q9HC38;I3L3Q4;Q9HC38-3;I3L1I0	F6TLX2;Q9HC38-2;Q9HC38;I3L3Q4;Q9HC38-3	Glyoxalase domain-containing protein 4	GLOD4	tr|F6TLX2|F6TLX2_HUMAN Isoform of Q9HC38, Glyoxalase domain-containing protein 4 OS=Homo sapiens OX=9606 GN=GLOD4 PE=1 SV=1;sp|Q9HC38-2|GLOD4_HUMAN Isoform of Q9HC38, Isoform 2 of Glyoxalase domain-containing protein 4 OS=Homo sapiens OX=9606 GN=GLOD4;sp|Q	6		+	19.1841	24.2994	5.11527	NaN;False;0	NaN;False;0	NaN;False;0	23.2918128967285;False;0	24.1516971588135;False;0	22.2163791656494;False;0	19.2564353942871;True;0	18.9550285339355;True;0	19.3408184051514;True;0	24.2243499755859;False;0	26.4582633972168;False;0	22.2154903411865;False;0			cell part;cytoplasmic part;extracellular membrane-bounded organelle;extracellular organelle;extracellular region part;extracellular vesicular exosome;intracellular membrane-bounded organelle;intracellular organelle;intracellular part;membrane-bounded organelle;membrane-bounded vesicle;mitochondrion;organelle;vesicle		4	4	4	8.8	54.719	0	34.544	33780000	14
Q6UWP8;K7ESC4;Q6UWP8-2	Q6UWP8	Suprabasin	SBSN	sp|Q6UWP8|SBSN_HUMAN Suprabasin OS=Homo sapiens OX=9606 GN=SBSN PE=1 SV=2	3			19.3806	24.3069	4.92628	17.2481307983398;False;0	NaN;False;0	NaN;False;0	24.5404491424561;False;0	22.9791431427002;False;0	22.1608371734619;False;0	20.60964012146;False;0	19.8931522369385;True;0	17.6389560699463;True;0	25.4738273620605;False;0	25.2855968475342;False;0	22.1611557006836;False;0			cell part;cytoplasm;extracellular membrane-bounded organelle;extracellular organelle;extracellular region part;extracellular vesicular exosome;intracellular part;membrane-bounded organelle;membrane-bounded vesicle;organelle;vesicle		6	6	6	25.4	60.54	0	104.75	37514000	27
E5RFN6;Q8WWZ4-2;Q8WWZ4	E5RFN6;Q8WWZ4-2;Q8WWZ4	ATP-binding cassette sub-family A member 10	ABCA10	tr|E5RFN6|E5RFN6_HUMAN Isoform of Q8WWZ4, ATP-binding cassette sub-family A member 10 OS=Homo sapiens OX=9606 GN=ABCA10 PE=4 SV=1;sp|Q8WWZ4-2|ABCAA_HUMAN Isoform of Q8WWZ4, Isoform 2 of ATP-binding cassette sub-family A member 10 OS=Homo sapiens OX=9606 GN	3			20.4393	25.315	4.87567	21.2156982421875;False;0	NaN;False;0	NaN;False;0	25.0442180633545;False;0	23.3864307403564;False;0	24.2730140686035;False;0	24.5754241943359;False;0	20.062219619751;True;0	16.6802463531494;True;0	25.9781475067139;False;0	25.6917896270752;False;0	24.2749767303467;False;0	cellular process;establishment of localization;lipid transport;organic substance transport;transmembrane transport;transport	active transmembrane transporter activity;adenyl nucleotide binding;adenyl ribonucleotide binding;ATP binding;ATPase activity;ATPase activity, coupled;ATPase activity, coupled to movement of substances;ATPase activity, coupled to transmembrane movement of substances;binding;catalytic activity;hydrolase activity;hydrolase activity, acting on acid anhydrides;hydrolase activity, acting on acid anhyd…	cell part;integral to membrane;intracellular membrane-bounded organelle;intracellular organelle;intracellular part;intrinsic to membrane;membrane part;membrane-bounded organelle;organelle	ABC transporters	1	1	1	0.7	150.86	0.0016978	7.696	68272000	13
A0A0C4DGG0;Q8IYM0;H0YIB0;Q8IYM0-2	A0A0C4DGG0;Q8IYM0;H0YIB0;Q8IYM0-2	Protein FAM186B	FAM186B	tr|A0A0C4DGG0|A0A0C4DGG0_HUMAN Isoform of Q8IYM0, Protein FAM186B (Fragment) OS=Homo sapiens OX=9606 GN=FAM186B PE=1 SV=1;sp|Q8IYM0|F186B_HUMAN Protein FAM186B OS=Homo sapiens OX=9606 GN=FAM186B PE=2 SV=2;tr|H0YIB0|H0YIB0_HUMAN Isoform of Q8IYM0, Protein F	4			20.8521	25.6888	4.83661	19.0660266876221;False;0	16.8038539886475;False;0	17.580493927002;False;0	24.2153339385986;False;0	24.5841407775879;False;0	25.0327606201172;False;0	22.4272632598877;False;0	20.8190937042236;False;0	19.310079574585;False;0	25.1487998962402;False;0	26.8857650756836;False;0	25.0317058563232;False;0			macromolecular complex;protein complex		2	2	2	4.9	59.606	0.0018587	10.805	79814000	1
O75342;A0A3B3IRK2	O75342;A0A3B3IRK2	Arachidonate 12-lipoxygenase, 12R-type	ALOX12B	sp|O75342|LX12B_HUMAN Arachidonate 12-lipoxygenase, 12R-type OS=Homo sapiens OX=9606 GN=ALOX12B PE=1 SV=1;tr|A0A3B3IRK2|A0A3B3IRK2_HUMAN Isoform of O75342, Arachidonate 12-lipoxygenase, 12R-type (Fragment) OS=Homo sapiens OX=9606 GN=ALOX12B PE=1 SV=1	2			19.5255	24.3191	4.79363	18.3727550506592;False;0	NaN;False;0	NaN;False;0	23.7584018707275;False;0	23.6633701324463;False;0	22.2951679229736;False;0	21.7347965240479;False;0	20.2598190307617;True;0	16.5818252563477;True;0	24.6917896270752;False;0	25.9693908691406;False;0	22.2961406707764;False;0	arachidonic acid metabolic process;biological regulation;biosynthetic process;carboxylic acid biosynthetic process;carboxylic acid metabolic process;cellular biosynthetic process;cellular ketone metabolic process;cellular lipid metabolic process;cellular macromolecule metabolic process;cellular metabolic process;cellular process;cellular protein metabolic process;ceramide biosynthetic process;cer…	arachidonate 12-lipoxygenase activity;binding;catalytic activity;cation binding;dioxygenase activity;ion binding;iron ion binding;metal ion binding;oxidoreductase activity;oxidoreductase activity, acting on single donors with incorporation of molecular oxygen;oxidoreductase activity, acting on single donors with incorporation of molecular oxygen, incorporation of two atoms of oxygen;transition me…	cell part;cytoplasmic part;cytosol;intracellular part	Arachidonic acid metabolism	4	4	4	6.1	80.355	0	25.12	32962000	8
P04792;F8WE04;C9J3N8	P04792;F8WE04	Heat shock protein beta-1	HSPB1	sp|P04792|HSPB1_HUMAN Heat shock protein beta-1 OS=Homo sapiens OX=9606 GN=HSPB1 PE=1 SV=2;tr|F8WE04|F8WE04_HUMAN Isoform of P04792, Heat shock protein beta-1 OS=Homo sapiens OX=9606 GN=HSPB1 PE=1 SV=1	3			20.1325	24.8504	4.7179	19.0760841369629;False;0	NaN;False;0	NaN;False;0	24.175085067749;False;0	20.3205623626709;False;0	26.8084983825684;False;0	22.4374599456787;False;0	19.2007808685303;True;0	18.7593193054199;True;0	25.1094856262207;False;0	22.6275615692139;False;0	26.8142108917236;False;0	anatomical structure homeostasis;biological adhesion;biological regulation;cell adhesion;cell surface receptor linked signaling pathway;cell-cell adhesion;cellular component movement;cellular process;cellular response to chemical stimulus;cellular response to growth factor stimulus;cellular response to organic substance;cellular response to stimulus;cellular response to vascular endothelial growt…	binding;enzyme binding;enzyme inhibitor activity;enzyme regulator activity;identical protein binding;kinase binding;kinase inhibitor activity;kinase regulator activity;protein binding;protein kinase binding;protein kinase C binding;protein kinase C inhibitor activity;protein kinase inhibitor activity;protein kinase regulator activity;protein serine/threonine kinase inhibitor activity;small conjug…	adherens junction;anchoring junction;cell junction;cell part;cell-substrate adherens junction;cell-substrate junction;contractile fiber part;cytoplasm;cytoplasmic part;cytoskeletal part;cytoskeleton;cytosol;extracellular membrane-bounded organelle;extracellular organelle;extracellular region part;extracellular space;extracellular vesicular exosome;focal adhesion;intracellular membrane-bounded org…	Amoebiasis;MAPK signaling pathway;VEGF signaling pathway	6	6	6	28.3	22.782	0	48.931	138340000	16
P06702	P06702	Protein S100-A9	S100A9	sp|P06702|S10A9_HUMAN Protein S100-A9 OS=Homo sapiens OX=9606 GN=S100A9 PE=1 SV=1	1			21.0636	25.7642	4.70054	21.0383529663086;False;0	18.2431545257568;False;0	NaN;False;0	25.2401809692383;False;0	24.8505706787109;False;0	23.9596252441406;False;0	24.3975429534912;False;0	22.2563800811768;False;0	16.5370006561279;True;0	26.1737899780273;False;0	27.1603870391846;False;0	23.9583683013916;False;0	actin cytoskeleton organization;actin cytoskeleton reorganization;actin filament-based process;activation of caspase activity;autophagy;biological adhesion;biological regulation;catabolic process;cell adhesion;cell chemotaxis;cell communication;cell migration;cell motility;cell-cell adhesion;cell-cell signaling;cellular catabolic process;cellular component movement;cellular component organization…	antioxidant activity;arachidonic acid binding;binding;calcium ion binding;carboxylic acid binding;cation binding;cytoskeletal protein binding;fatty acid binding;icosanoid binding;icosatetraenoic acid binding;ion binding;lipid binding;metal ion binding;microtubule binding;molecular transducer activity;monocarboxylic acid binding;protein binding;RAGE receptor binding;receptor binding;signal transdu…	cell part;cytoplasmic part;cytoskeleton;cytosol;extracellular membrane-bounded organelle;extracellular organelle;extracellular region;extracellular region part;extracellular space;extracellular vesicular exosome;intracellular membrane-bounded organelle;intracellular non-membrane-bounded organelle;intracellular organelle;intracellular part;membrane;membrane-bounded organelle;membrane-bounded vesic…		4	4	4	25.4	13.242	0	30.133	88663000	20
Q14574-2;Q14574	Q14574-2;Q14574	Desmocollin-3	DSC3	sp|Q14574-2|DSC3_HUMAN Isoform of Q14574, Isoform 3B of Desmocollin-3 OS=Homo sapiens OX=9606 GN=DSC3;sp|Q14574|DSC3_HUMAN Desmocollin-3 OS=Homo sapiens OX=9606 GN=DSC3 PE=1 SV=3	2			19.0542	23.659	4.60481	16.9553775787354;False;0	NaN;False;0	16.4120903015137;False;0	23.4649448394775;False;0	22.414119720459;False;0	21.8618774414063;False;0	20.3211345672607;False;0	18.7007961273193;True;0	18.1407108306885;False;0	24.3975429534912;False;0	24.7181644439697;False;0	21.8613586425781;False;0	biological adhesion;biological regulation;cell adhesion;cell-cell adhesion;cellular process;chordate embryonic development;developmental process;embryo development;embryo development ending in birth or egg hatching;homophilic cell adhesion;in utero embryonic development;posttranscriptional regulation of gene expression;protein stabilization;regulation of biological process;regulation of biologica…	binding;calcium ion binding;cation binding;gamma-catenin binding;ion binding;metal ion binding;protein binding	anchoring junction;cell junction;cell part;cell-cell junction;cytoplasm;desmosome;extracellular region;integral to membrane;intracellular part;intrinsic to membrane;membrane;membrane part;plasma membrane		1	1	1	1.1	93.453	0.0017212	7.8727	21193000	7
P12004	P12004	Proliferating cell nuclear antigen	PCNA	sp|P12004|PCNA_HUMAN Proliferating cell nuclear antigen OS=Homo sapiens OX=9606 GN=PCNA PE=1 SV=1	1			28.304	32.8421	4.53811	24.1747264862061;False;0	24.1639385223389;False;0	27.4682579040527;False;0	32.0984840393066;False;0	31.8129463195801;False;0	31.3745784759521;False;0	27.5388984680176;False;0	28.1747417449951;False;0	29.1983547210693;False;0	33.0315742492676;False;0	34.1223182678223;False;0	31.3724384307861;False;0	anatomical structure development;anatomical structure homeostasis;base-excision repair;biological regulation;biosynthetic process;cell cycle;cell cycle process;cell differentiation;cell proliferation;cellular biosynthetic process;cellular component organization;cellular component organization at cellular level;cellular component organization or biogenesis;cellular component organization or biogen…	binding;catalytic activity;chromatin binding;damaged DNA binding;dinucleotide insertion or deletion binding;DNA binding;DNA insertion or deletion binding;DNA N-glycosylase activity;DNA polymerase binding;DNA polymerase processivity factor activity;double-stranded DNA binding;enzyme binding;enzyme regulator activity;histone acetyltransferase binding;hydrolase activity;hydrolase activity, acting on…	cell part;centrosome;chromosomal part;cytoplasm;cytoplasmic part;cytoskeletal part;DNA replication factor C complex;extracellular membrane-bounded organelle;extracellular organelle;extracellular region part;extracellular vesicular exosome;intracellular membrane-bounded organelle;intracellular non-membrane-bounded organelle;intracellular organelle;intracellular organelle part;intracellular part;ma…	Base excision repair;Cell cycle;DNA replication;Mismatch repair;Nucleotide excision repair	17	17	17	69	28.768	0	323.31	11379000000	879
Q9Y446;Q9Y446-2;E9PKC4;E9PQ15;E9PJR7;E9PRW6;E9PK71	Q9Y446;Q9Y446-2	Plakophilin-3	PKP3	sp|Q9Y446|PKP3_HUMAN Plakophilin-3 OS=Homo sapiens OX=9606 GN=PKP3 PE=1 SV=1;sp|Q9Y446-2|PKP3_HUMAN Isoform of Q9Y446, Isoform PKP3b of Plakophilin-3 OS=Homo sapiens OX=9606 GN=PKP3	7		+	19.1849	23.6598	4.47487	NaN;False;0	NaN;False;0	NaN;False;0	23.1715927124023;False;0	16.9132175445557;False;0	27.6589813232422;False;0	19.5939273834229;True;0	19.7084827423096;True;0	18.2524089813232;True;0	24.1014938354492;False;0	19.2184505462646;False;0	27.6594886779785;False;0	biological adhesion;cell adhesion;cell junction assembly;cell junction organization;cell-cell adhesion;cell-cell junction assembly;cell-cell junction organization;cellular component assembly;cellular component assembly at cellular level;cellular component organization;cellular component organization at cellular level;cellular component organization or biogenesis;cellular component organization or…	alpha-catenin binding;binding;cell adhesion molecule binding;protein binding	anchoring junction;cell junction;cell part;cell-cell junction;desmosome;intracellular membrane-bounded organelle;intracellular organelle;intracellular part;membrane;membrane-bounded organelle;nucleus;organelle;plasma membrane		12	12	12	14.4	87.081	0	80.632	221500000	15
P48147	P48147	Prolyl endopeptidase	PREP	sp|P48147|PPCE_HUMAN Prolyl endopeptidase OS=Homo sapiens OX=9606 GN=PREP PE=1 SV=2	1		+	19.464	23.9133	4.44933	NaN;False;0	NaN;False;0	NaN;False;0	25.6273403167725;False;0	NaN;False;0	25.100170135498;False;0	20.5646362304688;True;0	20.780424118042;True;0	17.0469703674316;True;0	26.5609245300293;False;0	20.0776023864746;True;0	25.1014938354492;False;0	macromolecule metabolic process;metabolic process;primary metabolic process;protein metabolic process;proteolysis	catalytic activity;endopeptidase activity;exopeptidase activity;hydrolase activity;peptidase activity;peptidase activity, acting on L-amino acid peptides;serine hydrolase activity;serine-type endopeptidase activity;serine-type exopeptidase activity;serine-type peptidase activity	cell part;cytoplasm;intracellular membrane-bounded organelle;intracellular organelle;intracellular part;membrane;membrane-bounded organelle;nucleus;organelle		7	7	7	10.1	80.699	0	49.339	87799000	11
B0QY35;B0QY34;P49674;H7BYT1;P48730-2;P48730;B0QY36;H0Y645;J3QQI9;H0Y2N6;B4DLF1	B0QY35;B0QY34;P49674;H7BYT1;P48730-2;P48730;B0QY36;H0Y645;J3QQI9	Casein kinase I isoform epsilon;Casein kinase I isoform delta	CSNK1E;CSNK1D	tr|B0QY35|B0QY35_HUMAN Isoform of P49674, Casein kinase I isoform epsilon OS=Homo sapiens OX=9606 GN=CSNK1E PE=1 SV=1;tr|B0QY34|B0QY34_HUMAN Isoform of P49674, Casein kinase I isoform epsilon OS=Homo sapiens OX=9606 GN=CSNK1E PE=1 SV=1;sp|P49674|KC1E_HUMAN	11		+	18.9157	23.3444	4.42871	NaN;False;0	NaN;False;0	NaN;False;0	22.6140289306641;False;0	NaN;False;0	27.3520984649658;False;0	20.395336151123;True;0	19.3973484039307;True;0	16.954402923584;True;0	23.5521545410156;False;0	19.1316318511963;True;0	27.3494205474854;False;0	biological regulation;cell cycle;cell cycle process;cell surface receptor linked signaling pathway;cellular component assembly;cellular component assembly at cellular level;cellular component organization;cellular component organization at cellular level;cellular component organization or biogenesis;cellular component organization or biogenesis at cellular level;cellular localization;cellular mac…	adenyl nucleotide binding;adenyl ribonucleotide binding;ATP binding;binding;catalytic activity;kinase activity;nucleotide binding;peptide binding;phosphotransferase activity, alcohol group as acceptor;protein kinase activity;protein serine/threonine kinase activity;purine nucleotide binding;purine ribonucleoside triphosphate binding;purine ribonucleotide binding;ribonucleotide binding;tau-protein…	cell part;centrosome;cytoplasm;cytoplasmic part;cytoskeletal part;cytosol;Golgi apparatus;intracellular membrane-bounded organelle;intracellular non-membrane-bounded organelle;intracellular organelle;intracellular organelle part;intracellular part;macromolecular complex;membrane;membrane-bounded organelle;microtubule;microtubule organizing center;non-membrane-bounded organelle;nucleus;organelle;o…	Circadian rhythm - fly;Circadian rhythm - mammal;Gap junction;Hedgehog signaling pathway;Wnt signaling pathway	8	8	8	30.9	36.084	0	73.902	177730000	15
P08758;D6RBL5;D6RBE9;E9PHT9;D6RCN3	P08758;D6RBL5;D6RBE9	Annexin A5;Annexin	ANXA5	sp|P08758|ANXA5_HUMAN Annexin A5 OS=Homo sapiens OX=9606 GN=ANXA5 PE=1 SV=2;tr|D6RBL5|D6RBL5_HUMAN Isoform of P08758, Annexin OS=Homo sapiens OX=9606 GN=ANXA5 PE=1 SV=1;tr|D6RBE9|D6RBE9_HUMAN Isoform of P08758, Annexin OS=Homo sapiens OX=9606 GN=ANXA5 PE=1	5			24.9301	29.3086	4.37854	21.490104675293;False;0	20.5591659545898;False;0	23.6380863189697;False;0	28.4849605560303;False;0	29.0116481781006;False;0	27.1879997253418;False;0	24.8528137207031;False;0	24.5696430206299;False;0	25.3678646087646;False;0	29.4173984527588;False;0	31.3195858001709;False;0	27.1889572143555;False;0	biological regulation;blood coagulation;cellular process;cellular response to stimulus;coagulation;hemostasis;multicellular organismal process;negative regulation of apoptosis;negative regulation of biological process;negative regulation of catalytic activity;negative regulation of cell death;negative regulation of cellular process;negative regulation of coagulation;negative regulation of molecul…	binding;calcium ion binding;calcium-dependent phospholipid binding;cation binding;enzyme inhibitor activity;enzyme regulator activity;ion binding;lipase inhibitor activity;lipid binding;metal ion binding;phospholipase inhibitor activity;phospholipid binding	adherens junction;anchoring junction;blood microparticle;cell junction;cell part;cell-substrate adherens junction;cell-substrate junction;cytoplasm;endothelial microparticle;external side of plasma membrane;extracellular membrane-bounded organelle;extracellular organelle;extracellular region part;extracellular vesicular exosome;focal adhesion;intracellular;intracellular part;membrane;membrane par…		13	13	13	35.6	35.936	0	225.02	1087400000	173
Q13835-2;Q13835	Q13835-2;Q13835	Plakophilin-1	PKP1	sp|Q13835-2|PKP1_HUMAN Isoform of Q13835, Isoform 1 of Plakophilin-1 OS=Homo sapiens OX=9606 GN=PKP1;sp|Q13835|PKP1_HUMAN Plakophilin-1 OS=Homo sapiens OX=9606 GN=PKP1 PE=1 SV=2	2			22.5313	26.8554	4.32414	20.0761241912842;False;0	19.1303386688232;False;0	19.2766246795654;False;0	26.1064510345459;False;0	22.7360172271729;False;0	28.4878234863281;False;0	23.4425296783447;False;0	23.1425800323486;False;0	21.0088119506836;False;0	27.0400924682617;False;0	25.0400924682617;False;0	28.4861583709717;False;0	apoptosis;biological adhesion;biological regulation;cell adhesion;cell death;cell-cell adhesion;cellular component assembly;cellular component assembly at cellular level;cellular component disassembly;cellular component disassembly at cellular level;cellular component disassembly involved in apoptosis;cellular component organization;cellular component organization at cellular level;cellular compo…	binding;intermediate filament binding;lamin binding;molecular transducer activity;protein binding;protein complex binding;signal transducer activity;structural constituent of epidermis;structural molecule activity	anchoring junction;cell junction;cell part;cell-cell junction;cytoskeletal part;desmosome;extracellular membrane-bounded organelle;extracellular organelle;extracellular region part;extracellular vesicular exosome;intermediate filament;intracellular membrane-bounded organelle;intracellular organelle;intracellular organelle part;intracellular part;macromolecular complex;membrane;membrane-bounded or…		12	12	12	17.2	80.496	0	164.94	457980000	28
P50395;P50395-2;P31150;V9GYJ7;V9GYF8;G5E9U5;Q5SX90;Q5SX86;Q5SX91;Q5SX87	P50395;P50395-2;P31150	Rab GDP dissociation inhibitor beta;Rab GDP dissociation inhibitor alpha	GDI2;GDI1	sp|P50395|GDIB_HUMAN Rab GDP dissociation inhibitor beta OS=Homo sapiens OX=9606 GN=GDI2 PE=1 SV=2;sp|P50395-2|GDIB_HUMAN Isoform of P50395, Isoform 2 of Rab GDP dissociation inhibitor beta OS=Homo sapiens OX=9606 GN=GDI2;sp|P31150|GDIA_HUMAN Rab GDP disso	10			19.7091	24.022	4.31287	17.4811687469482;False;0	NaN;False;0	NaN;False;0	24.0598888397217;False;0	20.9483795166016;False;0	23.8182678222656;False;0	20.8423004150391;False;0	19.1259441375732;True;0	19.1590671539307;True;0	24.9933452606201;False;0	23.2534961700439;False;0	23.8190937042236;False;0	biological regulation;cellular process;cellular response to stimulus;establishment of localization;establishment of protein localization;intracellular signal transduction;negative regulation of axonogenesis;negative regulation of biological process;negative regulation of cell development;negative regulation of cell differentiation;negative regulation of cell projection organization;negative regul…	enzyme activator activity;enzyme regulator activity;GDP-dissociation inhibitor activity;GTPase activator activity;GTPase regulator activity;nucleoside-triphosphatase regulator activity;Rab GDP-dissociation inhibitor activity;small GTPase regulator activity	adherens junction;anchoring junction;cell junction;cell part;cell projection;cell-substrate adherens junction;cell-substrate junction;cytoplasm;cytoplasmic part;cytosol;extracellular membrane-bounded organelle;extracellular organelle;extracellular region part;extracellular vesicular exosome;focal adhesion;Golgi apparatus;intracellular membrane-bounded organelle;intracellular organelle;intracellul…		3	3	3	6.5	50.663	0	38.53	34486000	5
A0A024QZX5;A0A087X1N8;P35237;A0A2R8YD12;A0A2R8Y6A7;A0A2R8YDD0;A0A2R8Y517;C9JTJ8;C9JVA8;H7BXK7;A0A1B0GU38;P50452-2;P50452	A0A024QZX5;A0A087X1N8;P35237;A0A2R8YD12;A0A2R8Y6A7	Serpin B6	SERPINB6	tr|A0A024QZX5|A0A024QZX5_HUMAN Isoform of P35237, Serpin B6 OS=Homo sapiens OX=9606 GN=SERPINB6 PE=1 SV=1;tr|A0A087X1N8|A0A087X1N8_HUMAN Isoform of P35237, Serpin B6 OS=Homo sapiens OX=9606 GN=SERPINB6 PE=1 SV=1;sp|P35237|SPB6_HUMAN Serpin B6 OS=Homo sapie	13			21.3158	25.6279	4.31213	19.7151184082031;False;0	NaN;False;0	19.2664337158203;False;0	25.6648445129395;False;0	24.3047428131104;False;0	23.6794528961182;False;0	23.0772457122803;False;0	19.875;True;0	20.9950714111328;False;0	26.6039943695068;False;0	26.6039943695068;False;0	23.6757297515869;False;0	biological regulation;cellular process;cellular response to abiotic stimulus;cellular response to osmotic stress;cellular response to stimulus;cellular response to stress;multicellular organismal process;negative regulation of catalytic activity;negative regulation of endopeptidase activity;negative regulation of hydrolase activity;negative regulation of molecular function;negative regulation of …	binding;endopeptidase inhibitor activity;endopeptidase regulator activity;enzyme binding;enzyme inhibitor activity;enzyme regulator activity;peptidase inhibitor activity;peptidase regulator activity;protease binding;protein binding;serine-type endopeptidase inhibitor activity	cell part;cytoplasm;cytoplasmic part;cytosol;extracellular membrane-bounded organelle;extracellular organelle;extracellular region part;extracellular space;extracellular vesicular exosome;intracellular part;macromolecular complex;membrane-bounded organelle;membrane-bounded vesicle;organelle;protein complex;vesicle	Amoebiasis	9	9	9	27.6	43.024	0	62.109	88847000	29
A0A087WVQ6;Q00610-2;Q00610;J3KS13;A0A087WX41;P53675-2;P53675;J3KRF5;K7EJJ5	A0A087WVQ6;Q00610-2;Q00610	Clathrin heavy chain;Clathrin heavy chain 1	CLTC	tr|A0A087WVQ6|A0A087WVQ6_HUMAN Isoform of Q00610, Clathrin heavy chain OS=Homo sapiens OX=9606 GN=CLTC PE=1 SV=1;sp|Q00610-2|CLH1_HUMAN Isoform of Q00610, Isoform 2 of Clathrin heavy chain 1 OS=Homo sapiens OX=9606 GN=CLTC;sp|Q00610|CLH1_HUMAN Clathrin hea	9			20.1607	24.4162	4.2555	19.5862064361572;False;0	NaN;False;0	16.4294567108154;False;0	24.9874591827393;False;0	19.2057399749756;False;0	25.8173561096191;False;0	22.9477081298828;False;0	19.3738594055176;True;0	18.1605415344238;False;0	25.9202537536621;False;0	21.5117149353027;False;0	25.8166542053223;False;0	antigen processing and presentation;antigen processing and presentation of exogenous antigen;antigen processing and presentation of exogenous peptide antigen;antigen processing and presentation of exogenous peptide antigen via MHC class II;antigen processing and presentation of peptide antigen;antigen processing and presentation of peptide antigen via MHC class II;antigen processing and presentat…	binding;clathrin binding;clathrin light chain binding;double-stranded RNA binding;enzyme binding;kinase binding;nucleic acid binding;protein binding;protein kinase binding;RNA binding;structural molecule activity	adherens junction;anchoring junction;cell junction;cell part;cell-substrate adherens junction;cell-substrate junction;clathrin coat;clathrin coat of coated pit;clathrin coat of trans-Golgi network vesicle;clathrin coated vesicle membrane;clathrin complex;clathrin vesicle coat;clathrin-coated endocytic vesicle membrane;clathrin-coated vesicle;coated vesicle;coated vesicle membrane;cytoplasm;cytopl…	Bacterial invasion of epithelial cells;Endocrine and other factor-regulated calcium reabsorption;Endocytosis;Huntington's disease;Lysosome	13	13	13	8.8	192.06	0	86.347	93873000	18
H3BPU8;Q92874-2;Q92874	H3BPU8;Q92874-2;Q92874	Deoxyribonuclease-1-like 2	DNASE1L2	tr|H3BPU8|H3BPU8_HUMAN Isoform of Q92874, Deoxyribonuclease-1-like 2 (Fragment) OS=Homo sapiens OX=9606 GN=DNASE1L2 PE=1 SV=1;sp|Q92874-2|DNSL2_HUMAN Isoform of Q92874, Isoform 2 of Deoxyribonuclease-1-like 2 OS=Homo sapiens OX=9606 GN=DNASE1L2;sp|Q92874|D	3		+	19.1051	23.3332	4.2281	NaN;False;0	NaN;False;0	NaN;False;0	20.818000793457;False;0	NaN;False;0	29.8598499298096;False;0	19.1695575714111;True;0	19.304349899292;True;0	18.8414039611816;True;0	21.7512359619141;False;0	18.3890399932861;True;0	29.8593463897705;False;0	anatomical structure development;anatomical structure morphogenesis;catabolic process;cell morphogenesis;cell morphogenesis involved in differentiation;cellular catabolic process;cellular component morphogenesis;cellular component organization;cellular component organization or biogenesis;cellular developmental process;cellular macromolecule catabolic process;cellular macromolecule metabolic proc…	binding;calcium ion binding;catalytic activity;cation binding;deoxyribonuclease activity;DNA binding;endodeoxyribonuclease activity;endodeoxyribonuclease activity, producing 5'-phosphomonoesters;endonuclease activity;endonuclease activity, active with either ribo- or deoxyribonucleic acids and producing 5'-phosphomonoesters;hydrolase activity;hydrolase activity, acting on ester bonds;ion binding;…	cell part;cytoplasm;extracellular region;intracellular membrane-bounded organelle;intracellular organelle;intracellular part;membrane-bounded organelle;nucleus;organelle		1	1	1	5.1	27.855	0.0018282	10.01	976190000	3
O76071	O76071	Probable cytosolic iron-sulfur protein assembly protein CIAO1	CIAO1	sp|O76071|CIAO1_HUMAN Probable cytosolic iron-sulfur protein assembly protein CIAO1 OS=Homo sapiens OX=9606 GN=CIAO1 PE=1 SV=1	1			24.4306	28.6195	4.1889	20.0981559753418;False;0	20.7964744567871;False;0	23.2987327575684;False;0	27.5217933654785;False;0	26.6426048278809;False;0	28.4559097290039;False;0	23.4551296234131;False;0	24.8093128204346;False;0	25.0274925231934;False;0	28.4551296234131;False;0	28.9483776092529;False;0	28.4551296234131;False;0	biological regulation;biosynthetic process;cellular biosynthetic process;cellular metabolic process;cellular process;chromosome segregation;cofactor biosynthetic process;cofactor metabolic process;iron-sulfur cluster assembly;metabolic process;metallo-sulfur cluster assembly;positive regulation of biological process;positive regulation of cell proliferation;positive regulation of cellular process…		cell part;cytoskeletal part;intracellular organelle part;intracellular part;macromolecular complex;MMXD complex;organelle part;protein complex		11	11	11	34.2	37.84	0	197.57	678930000	62
P62269;A0A0G2JQH2;Q5GGW2;J3JS69	P62269;A0A0G2JQH2;Q5GGW2	40S ribosomal protein S18	RPS18	sp|P62269|RS18_HUMAN 40S ribosomal protein S18 OS=Homo sapiens OX=9606 GN=RPS18 PE=1 SV=3;tr|A0A0G2JQH2|A0A0G2JQH2_HUMAN Isoform of P62269, 40S ribosomal protein S18 OS=Homo sapiens OX=9606 GN=RPS18 PE=1 SV=1;tr|Q5GGW2|Q5GGW2_HUMAN Isoform of P62269, 40S r	4			18.9716	23.1437	4.17213	NaN;False;0	NaN;False;0	15.7227811813354;False;0	24.6687145233154;False;0	15.4336175918579;False;0	26.0897827148438;False;0	19.3520393371582;True;0	20.1131210327148;True;0	17.4496002197266;False;0	25.6011619567871;False;0	17.740571975708;False;0	26.0894203186035;False;0	biosynthetic process;catabolic process;cellular biosynthetic process;cellular catabolic process;cellular component biogenesis;cellular component biogenesis at cellular level;cellular component disassembly;cellular component disassembly at cellular level;cellular component organization;cellular component organization at cellular level;cellular component organization or biogenesis;cellular componen…	binding;nucleic acid binding;RNA binding;rRNA binding;structural constituent of ribosome;structural molecule activity	adherens junction;anchoring junction;cell junction;cell part;cell-substrate adherens junction;cell-substrate junction;cytoplasm;cytoplasmic part;cytosol;cytosolic small ribosomal subunit;extracellular membrane-bounded organelle;extracellular organelle;extracellular region part;extracellular vesicular exosome;focal adhesion;intracellular membrane-bounded organelle;intracellular non-membrane-bounde…	Ribosome	6	6	6	33.6	17.718	0	42.797	98186000	11
M0QX76;M0R1M5;M0R3H0;M0R210;P62249;Q6IPX4	M0QX76;M0R1M5;M0R3H0;M0R210;P62249;Q6IPX4	40S ribosomal protein S16	RPS16	tr|M0QX76|M0QX76_HUMAN Isoform of P62249, 40S ribosomal protein S16 (Fragment) OS=Homo sapiens OX=9606 GN=RPS16 PE=1 SV=1;tr|M0R1M5|M0R1M5_HUMAN Isoform of P62249, 40S ribosomal protein S16 (Fragment) OS=Homo sapiens OX=9606 GN=RPS16 PE=1 SV=1;tr|M0R3H0|M0	6		+	19.6634	23.8248	4.16135	NaN;False;0	NaN;False;0	NaN;False;0	23.631010055542;False;0	19.7568492889404;False;0	24.8496112823486;False;0	20.5755271911621;True;0	20.4986667633057;True;0	17.9161491394043;True;0	24.5638370513916;False;0	22.0625;False;0	24.8480453491211;False;0	biosynthetic process;catabolic process;cellular biosynthetic process;cellular catabolic process;cellular component biogenesis;cellular component biogenesis at cellular level;cellular component disassembly;cellular component disassembly at cellular level;cellular component organization;cellular component organization at cellular level;cellular component organization or biogenesis;cellular componen…	binding;nucleic acid binding;RNA binding;structural constituent of ribosome;structural molecule activity	adherens junction;anchoring junction;cell junction;cell part;cell-substrate adherens junction;cell-substrate junction;cytoplasmic part;cytosol;cytosolic small ribosomal subunit;extracellular membrane-bounded organelle;extracellular organelle;extracellular region part;extracellular vesicular exosome;focal adhesion;intracellular non-membrane-bounded organelle;intracellular organelle;intracellular o…	Ribosome	4	4	4	74	5.5575	0	23.35	44110000	7
I3L1H9;I3L3X0;A0A0C4DGN4;Q96DA0	I3L1H9;I3L3X0;A0A0C4DGN4;Q96DA0	Zymogen granule protein 16 homolog B	ZG16B	tr|I3L1H9|I3L1H9_HUMAN Isoform of Q96DA0, Zymogen granule protein 16 homolog B (Fragment) OS=Homo sapiens OX=9606 GN=ZG16B PE=1 SV=1;tr|I3L3X0|I3L3X0_HUMAN Isoform of Q96DA0, Zymogen granule protein 16 homolog B (Fragment) OS=Homo sapiens OX=9606 GN=ZG16B	4		+	19.1054	23.1976	4.0922	NaN;False;0	NaN;False;0	NaN;False;0	23.4838714599609;False;0	21.8240642547607;False;0	21.0431079864502;False;0	20.2625522613525;True;0	20.0713901519775;True;0	16.9822597503662;True;0	24.4169960021973;False;0	24.1332015991211;False;0	21.0426006317139;False;0	anatomical structure homeostasis;biological regulation;homeostatic process;regulation of biological quality;retina homeostasis;tissue homeostasis	binding;carbohydrate binding	extracellular membrane-bounded organelle;extracellular organelle;extracellular region part;extracellular space;extracellular vesicular exosome;membrane-bounded organelle;membrane-bounded vesicle;organelle;vesicle		1	1	1	13	7.3695	0.0016502	7.4096	17605000	2
A0A087WUV8;A0A087X2B5;P35613-3;P35613-4;P35613-2;P35613;R4GMX5;I3L192	A0A087WUV8;A0A087X2B5;P35613-3;P35613-4;P35613-2;P35613	Basigin	BSG	tr|A0A087WUV8|A0A087WUV8_HUMAN Isoform of P35613, Basigin OS=Homo sapiens OX=9606 GN=BSG PE=1 SV=1;tr|A0A087X2B5|A0A087X2B5_HUMAN Isoform of P35613, Basigin (Fragment) OS=Homo sapiens OX=9606 GN=BSG PE=1 SV=1;sp|P35613-3|BASI_HUMAN Isoform of P35613, Isofo	8			20.436	24.5112	4.0752	15.6171522140503;False;0	NaN;False;0	20.21337890625;False;0	23.9183712005615;False;0	22.906795501709;False;0	23.4678573608398;False;0	18.9798049926758;False;0	20.3859596252441;True;0	21.9423484802246;False;0	24.8528137207031;False;0	25.2132663726807;False;0	23.4676208496094;False;0	anatomical structure development;anatomical structure morphogenesis;biological regulation;blood coagulation;carboxylic acid metabolic process;cell migration;cell motility;cell surface receptor linked signaling pathway;cellular component disassembly;cellular component disassembly at cellular level;cellular component movement;cellular component organization;cellular component organization at cellul…	binding;carbohydrate binding;mannose binding;monosaccharide binding;sugar binding	acrosomal membrane;adherens junction;anchoring junction;cell junction;cell part;cell-substrate adherens junction;cell-substrate junction;cytoplasmic membrane-bounded vesicle;cytoplasmic part;cytoplasmic vesicle;cytoplasmic vesicle membrane;cytoplasmic vesicle part;extracellular membrane-bounded organelle;extracellular organelle;extracellular region part;extracellular vesicular exosome;focal adhes…		3	3	3	19.6	20.542	0	19.627	36586000	9
P36952;P36952-2;C9JLM5	P36952;P36952-2	Serpin B5	SERPINB5	sp|P36952|SPB5_HUMAN Serpin B5 OS=Homo sapiens OX=9606 GN=SERPINB5 PE=1 SV=2;sp|P36952-2|SPB5_HUMAN Isoform of P36952, Isoform 2 of Serpin B5 OS=Homo sapiens OX=9606 GN=SERPINB5	3			20.5511	24.5738	4.0227	19.4360752105713;False;0	17.7964572906494;False;0	NaN;False;0	24.5950393676758;False;0	19.3427696228027;False;0	26.5433559417725;False;0	22.7974872589111;False;0	21.8073482513428;False;0	17.0485553741455;True;0	25.5285034179688;False;0	21.6496562957764;False;0	26.5433311462402;False;0	anatomical structure morphogenesis;biological regulation;cellular component movement;cellular component organization;cellular component organization at cellular level;cellular component organization or biogenesis;cellular component organization or biogenesis at cellular level;cellular process;developmental process;developmental process involved in reproduction;extracellular matrix organization;ex…	endopeptidase inhibitor activity;endopeptidase regulator activity;enzyme inhibitor activity;enzyme regulator activity;peptidase inhibitor activity;peptidase regulator activity;serine-type endopeptidase inhibitor activity	cell part;cytoplasm;extracellular membrane-bounded organelle;extracellular organelle;extracellular region part;extracellular space;extracellular vesicular exosome;intracellular part;membrane-bounded organelle;membrane-bounded vesicle;organelle;vesicle	p53 signaling pathway	8	8	8	27.5	42.1	0	50.501	124750000	12
P14923;C9JK18;C9JKY1;C9JTX4;C9J826;C9JPI2;K7ERP3	P14923	Junction plakoglobin	JUP	sp|P14923|PLAK_HUMAN Junction plakoglobin OS=Homo sapiens OX=9606 GN=JUP PE=1 SV=3	7			25.6052	29.6248	4.01955	23.3189220428467;False;0	21.8067626953125;False;0	22.5804138183594;False;0	28.6464557647705;False;0	26.915189743042;False;0	30.0792293548584;False;0	26.6864566802979;False;0	25.8190937042236;False;0	24.310079574585;False;0	29.5790271759033;False;0	29.2215881347656;False;0	30.0736751556396;False;0	adherens junction assembly;adherens junction organization;anatomical structure development;biological adhesion;biological regulation;cell adhesion;cell junction assembly;cell junction organization;cell migration;cell motility;cell surface receptor linked signaling pathway;cell-cell adhesion;cell-cell junction assembly;cell-cell junction organization;cellular component assembly;cellular component …	alpha-catenin binding;binding;cadherin binding;cell adhesion molecule binding;enzyme binding;identical protein binding;molecular transducer activity;phosphatase binding;protein binding;protein binding transcription factor activity;protein dimerization activity;protein homodimerization activity;protein phosphatase binding;signal transducer activity;structural constituent of cell wall;structural mo…	actin cytoskeleton;adherens junction;anchoring junction;apicolateral plasma membrane;catenin complex;catenin-TCF7L2 complex;cell junction;cell part;cell-cell adherens junction;cell-cell contact zone;cell-cell junction;cell-substrate adherens junction;cell-substrate junction;contractile fiber part;cytoplasm;cytoplasmic part;cytoskeletal part;cytoskeleton;cytosol;cytosolic part;desmosome;extracellu…	Acute myeloid leukemia;Arrhythmogenic right ventricular cardiomyopathy (ARVC);Pathways in cancer	29	29	25	45	81.744	0	323.31	1701500000	209
P61353;K7ELC7;K7EQQ9;K7ERY7	P61353;K7ELC7	60S ribosomal protein L27	RPL27	sp|P61353|RL27_HUMAN 60S ribosomal protein L27 OS=Homo sapiens OX=9606 GN=RPL27 PE=1 SV=2;tr|K7ELC7|K7ELC7_HUMAN Isoform of P61353, 60S ribosomal protein L27 (Fragment) OS=Homo sapiens OX=9606 GN=RPL27 PE=1 SV=1	4		+	19.3846	23.4002	4.01555	NaN;False;0	NaN;False;0	NaN;False;0	23.52587890625;False;0	NaN;False;0	25.1397342681885;False;0	19.0701637268066;True;0	20.0323448181152;True;0	19.0514221191406;True;0	24.461389541626;False;0	20.5981578826904;True;0	25.1410217285156;False;0	biosynthetic process;catabolic process;cellular biosynthetic process;cellular catabolic process;cellular component disassembly;cellular component disassembly at cellular level;cellular component organization;cellular component organization at cellular level;cellular component organization or biogenesis;cellular component organization or biogenesis at cellular level;cellular macromolecular complex…	structural constituent of ribosome;structural molecule activity	adherens junction;anchoring junction;cell junction;cell part;cell-substrate adherens junction;cell-substrate junction;cytoplasmic part;cytosol;cytosolic large ribosomal subunit;extracellular membrane-bounded organelle;extracellular organelle;extracellular region part;extracellular vesicular exosome;focal adhesion;intracellular membrane-bounded organelle;intracellular non-membrane-bounded organell…	Ribosome	3	3	3	27.9	15.798	0	19.411	49046000	7
P61970;H3BRV9	P61970;H3BRV9	Nuclear transport factor 2	NUTF2	sp|P61970|NTF2_HUMAN Nuclear transport factor 2 OS=Homo sapiens OX=9606 GN=NUTF2 PE=1 SV=1;tr|H3BRV9|H3BRV9_HUMAN Isoform of P61970, Nuclear transport factor 2 (Fragment) OS=Homo sapiens OX=9606 GN=NUTF2 PE=1 SV=1	2			19.9079	23.919	4.01111	NaN;False;0	NaN;False;0	20.1892070770264;False;0	23.8720226287842;False;0	20.8176498413086;False;0	23.8250579833984;False;0	19.1698455810547;True;0	18.6330757141113;True;0	21.9207077026367;False;0	24.8043975830078;False;0	23.1237621307373;False;0	23.8288097381592;False;0	establishment of localization;establishment of localization in cell;establishment of protein localization;intracellular protein transport;intracellular transport;nuclear export;nuclear transport;nucleocytoplasmic transport;protein export from nucleus;protein import into nucleus, translocation;protein targeting;protein transport;transport	binding;enzyme binding;GTPase binding;protein binding;Ran GTPase binding;Ras GTPase binding;small GTPase binding;transporter activity	cell part;cytoplasmic part;cytosol;extracellular membrane-bounded organelle;extracellular organelle;extracellular region part;extracellular vesicular exosome;intracellular;intracellular organelle part;intracellular part;macromolecular complex;membrane part;membrane-bounded organelle;membrane-bounded vesicle;nuclear part;nuclear pore;organelle;organelle part;pore complex;protein complex;vesicle		2	2	2	11.8	14.478	0	12.114	33258000	3
Q6MZM0	Q6MZM0	Hephaestin-like protein 1	HEPHL1	sp|Q6MZM0|HPHL1_HUMAN Hephaestin-like protein 1 OS=Homo sapiens OX=9606 GN=HEPHL1 PE=2 SV=2	1		+	18.8725	22.8768	4.0043	NaN;False;0	NaN;False;0	NaN;False;0	23.4496002197266;False;0	19.4432601928711;False;0	22.495231628418;False;0	20.0734977722168;True;0	19.8606281280518;True;0	16.6833782196045;True;0	24.384428024292;False;0	21.7512359619141;False;0	22.4947261810303;False;0	cation transport;copper ion transport;establishment of localization;ion transport;metabolic process;metal ion transport;oxidation-reduction process;transition metal ion transport;transport	binding;catalytic activity;cation binding;copper ion binding;ferroxidase activity;ion binding;metal ion binding;oxidoreductase activity;oxidoreductase activity, oxidizing metal ions;oxidoreductase activity, oxidizing metal ions, oxygen as acceptor;transition metal ion binding	cell part;integral to membrane;intrinsic to membrane;membrane part		5	5	5	5.1	131.6	0	54.011	18081000	8
Q01469;I6L8B7	Q01469	Fatty acid-binding protein, epidermal	FABP5	sp|Q01469|FABP5_HUMAN Fatty acid-binding protein 5 OS=Homo sapiens OX=9606 GN=FABP5 PE=1 SV=3	2			19.4639	23.4678	4.00389	NaN;False;0	16.5069427490234;False;0	NaN;False;0	23.216926574707;False;0	21.9323692321777;False;0	22.0154800415039;False;0	20.3693027496338;True;0	20.5165309906006;False;0	17.505931854248;True;0	24.1487998962402;False;0	24.2389965057373;False;0	22.0156326293945;False;0	acylglycerol catabolic process;acylglycerol metabolic process;alcohol metabolic process;amine metabolic process;anatomical structure development;biosynthetic process;carbohydrate metabolic process;carbohydrate transport;catabolic process;cellular amine metabolic process;cellular biogenic amine metabolic process;cellular biosynthetic process;cellular carbohydrate metabolic process;cellular catabol…	binding;carboxylic acid binding;fatty acid binding;lipid binding;monocarboxylic acid binding;transporter activity	cell part;cytoplasm;cytoplasmic part;cytosol;extracellular membrane-bounded organelle;extracellular organelle;extracellular region part;extracellular vesicular exosome;intracellular organelle part;intracellular part;membrane-bounded organelle;membrane-bounded vesicle;nuclear part;nucleoplasm;organelle;organelle part;vesicle	PPAR signaling pathway	3	3	3	20	15.164	0	18.587	18085000	4
B7Z5J4;Q9UI42-2;Q9UI42	B7Z5J4;Q9UI42-2;Q9UI42	Carboxypeptidase A4	CPA4	tr|B7Z5J4|B7Z5J4_HUMAN Isoform of Q9UI42, Carboxypeptidase A4 OS=Homo sapiens OX=9606 GN=CPA4 PE=1 SV=1;sp|Q9UI42-2|CBPA4_HUMAN Isoform of Q9UI42, Isoform 2 of Carboxypeptidase A4 OS=Homo sapiens OX=9606 GN=CPA4;sp|Q9UI42|CBPA4_HUMAN Carboxypeptidase A4 OS	3		+	19.2399	23.2133	3.9734	NaN;False;0	NaN;False;0	NaN;False;0	23.1823482513428;False;0	22.3593673706055;False;0	20.8600101470947;False;0	20.2735195159912;True;0	20.1072158813477;True;0	17.3390026092529;True;0	24.1174354553223;False;0	24.6649227142334;False;0	20.8575687408447;False;0	cellular component organization;cellular component organization at cellular level;cellular component organization or biogenesis;cellular component organization or biogenesis at cellular level;cellular macromolecule metabolic process;cellular metabolic process;cellular process;cellular protein metabolic process;chromatin modification;chromatin organization;chromosome organization;covalent chromati…	binding;carboxypeptidase activity;catalytic activity;cation binding;exopeptidase activity;hydrolase activity;ion binding;metal ion binding;metallocarboxypeptidase activity;metalloexopeptidase activity;metallopeptidase activity;peptidase activity;peptidase activity, acting on L-amino acid peptides;transition metal ion binding;zinc ion binding	extracellular region		1	1	1	3.2	35.634	0.0017271	7.8898	16803000	10
P26641;P26641-2	P26641;P26641-2	Elongation factor 1-gamma	EEF1G	sp|P26641|EF1G_HUMAN Elongation factor 1-gamma OS=Homo sapiens OX=9606 GN=EEF1G PE=1 SV=3;sp|P26641-2|EF1G_HUMAN Isoform of P26641, Isoform 2 of Elongation factor 1-gamma OS=Homo sapiens OX=9606 GN=EEF1G	2			20.1366	24.0858	3.94921	NaN;False;0	16.697509765625;False;0	17.3501796722412;False;0	24.4210815429688;False;0	18.9728107452393;False;0	25.6261043548584;False;0	20.616174697876;True;0	20.7139778137207;False;0	19.0795269012451;False;0	25.3544750213623;False;0	21.2763977050781;False;0	25.6264495849609;False;0	biosynthetic process;cellular biosynthetic process;cellular macromolecule biosynthetic process;cellular macromolecule metabolic process;cellular metabolic process;cellular process;cellular protein metabolic process;gene expression;macromolecule biosynthetic process;macromolecule metabolic process;metabolic process;multi-organism process;primary metabolic process;protein metabolic process;response…	binding;nucleic acid binding;RNA binding;translation elongation factor activity;translation factor activity, nucleic acid binding	cell part;cytoplasm;cytoplasmic part;cytosol;extracellular membrane-bounded organelle;extracellular organelle;extracellular region part;extracellular vesicular exosome;intracellular membrane-bounded organelle;intracellular organelle;intracellular part;membrane;membrane-bounded organelle;membrane-bounded vesicle;nucleus;organelle;vesicle		5	5	5	11.7	50.118	0	48.098	75039000	7
P61247;H0Y8L7;D6RB09;E9PFI5;H0Y9Y4;D6RG13;D6RAT0;D6RAS7;D6R9B6;D6RED7;D6RGE0;D6RI02	P61247;H0Y8L7;D6RB09;E9PFI5;H0Y9Y4;D6RG13;D6RAT0;D6RAS7;D6R9B6	40S ribosomal protein S3a	RPS3A	sp|P61247|RS3A_HUMAN 40S ribosomal protein S3a OS=Homo sapiens OX=9606 GN=RPS3A PE=1 SV=2;tr|H0Y8L7|H0Y8L7_HUMAN Isoform of P61247, 40S ribosomal protein S3a (Fragment) OS=Homo sapiens OX=9606 GN=RPS3A PE=1 SV=1;tr|D6RB09|D6RB09_HUMAN Isoform of P61247, 40	12			19.9875	23.9313	3.94384	17.4315948486328;False;0	NaN;False;0	17.764741897583;False;0	24.5788974761963;False;0	18.3458118438721;False;0	25.6277828216553;False;0	20.7955074310303;False;0	19.6717662811279;True;0	19.4952144622803;False;0	25.5135231018066;False;0	20.6540336608887;False;0	25.6264495849609;False;0	biological regulation;biosynthetic process;catabolic process;cell differentiation;cellular biosynthetic process;cellular catabolic process;cellular component disassembly;cellular component disassembly at cellular level;cellular component organization;cellular component organization at cellular level;cellular component organization or biogenesis;cellular component organization or biogenesis at cel…	binding;nucleic acid binding;RNA binding;structural constituent of ribosome;structural molecule activity	adherens junction;anchoring junction;cell junction;cell part;cell-substrate adherens junction;cell-substrate junction;cytoplasm;cytoplasmic part;cytosol;cytosolic small ribosomal subunit;extracellular membrane-bounded organelle;extracellular organelle;extracellular region part;extracellular vesicular exosome;focal adhesion;intracellular membrane-bounded organelle;intracellular non-membrane-bounde…	Ribosome	6	6	6	21.2	29.945	0	35.708	77640000	10
A8MUD9;P18124;C9JZ88;C9JIJ5	A8MUD9;P18124;C9JZ88;C9JIJ5	60S ribosomal protein L7	RPL7	tr|A8MUD9|A8MUD9_HUMAN Isoform of P18124, 60S ribosomal protein L7 OS=Homo sapiens OX=9606 GN=RPL7 PE=1 SV=1;sp|P18124|RL7_HUMAN 60S ribosomal protein L7 OS=Homo sapiens OX=9606 GN=RPL7 PE=1 SV=1;tr|C9JZ88|C9JZ88_HUMAN Isoform of P18124, 60S ribosomal prot	4			19.43	23.3571	3.9271	16.6760406494141;False;0	16.3805465698242;False;0	NaN;False;0	22.2337741851807;False;0	18.8235778808594;False;0	25.7770729064941;False;0	20.0426006317139;False;0	20.3962364196777;False;0	17.8511447906494;True;0	23.1672954559326;False;0	21.126916885376;False;0	25.7770595550537;False;0	biosynthetic process;catabolic process;cellular biosynthetic process;cellular catabolic process;cellular component biogenesis;cellular component biogenesis at cellular level;cellular component disassembly;cellular component disassembly at cellular level;cellular component organization;cellular component organization at cellular level;cellular component organization or biogenesis;cellular componen…	binding;DNA binding;identical protein binding;mRNA binding;nucleic acid binding;protein binding;protein dimerization activity;protein homodimerization activity;RNA binding;structural constituent of ribosome;structural molecule activity	adherens junction;anchoring junction;cell junction;cell part;cell-substrate adherens junction;cell-substrate junction;cytoplasm;cytoplasmic part;cytosol;cytosolic large ribosomal subunit;extracellular membrane-bounded organelle;extracellular organelle;extracellular region part;extracellular vesicular exosome;focal adhesion;intracellular membrane-bounded organelle;intracellular non-membrane-bounde…	Ribosome	2	2	2	9.6	24.433	0	12.546	63087000	6
C9J9K3;A0A0C4DG17;P08865;F8WD59	C9J9K3;A0A0C4DG17;P08865;F8WD59	40S ribosomal protein SA	RPSA	tr|C9J9K3|C9J9K3_HUMAN Isoform of P08865, 40S ribosomal protein SA (Fragment) OS=Homo sapiens OX=9606 GN=RPSA PE=1 SV=8;tr|A0A0C4DG17|A0A0C4DG17_HUMAN Isoform of P08865, 40S ribosomal protein SA OS=Homo sapiens OX=9606 GN=RPSA PE=1 SV=1;sp|P08865|RSSA_HUMA	4			21.2495	25.13	3.88043	18.3698616027832;False;0	NaN;False;0	19.7084636688232;False;0	25.6200294494629;False;0	19.7539482116699;False;0	26.7802925109863;False;0	21.730655670166;False;0	20.5804805755615;True;0	21.4374599456787;False;0	26.5536212921143;False;0	22.0592021942139;False;0	26.7770595550537;False;0	biological adhesion;biosynthetic process;catabolic process;cell adhesion;cellular biosynthetic process;cellular catabolic process;cellular component assembly;cellular component assembly at cellular level;cellular component disassembly;cellular component disassembly at cellular level;cellular component organization;cellular component organization at cellular level;cellular component organization o…	binding;laminin receptor activity;receptor activity;ribonucleoprotein binding;ribosome binding;structural constituent of ribosome;structural molecule activity	90S preribosome;cell part;cytoplasm;cytoplasmic part;cytosol;cytosolic small ribosomal subunit;extracellular membrane-bounded organelle;extracellular organelle;extracellular region part;extracellular vesicular exosome;intracellular membrane-bounded organelle;intracellular organelle;intracellular organelle part;intracellular part;macromolecular complex;membrane;membrane-bounded organelle;membrane-…	Ribosome	6	6	6	28.5	29.404	0	113.68	168910000	13
Q02383	Q02383	Semenogelin-2	SEMG2	sp|Q02383|SEMG2_HUMAN Semenogelin-2 OS=Homo sapiens OX=9606 GN=SEMG2 PE=1 SV=1	1			23.0681	26.941	3.87291	22.4697189331055;False;0	18.1359596252441;False;0	19.4966697692871;False;0	25.0193881988525;False;0	29.2136478424072;False;0	23.3573036193848;False;0	25.8312282562256;False;0	22.1487998962402;False;0	21.2243499755859;False;0	25.9517154693604;False;0	31.5202827453613;False;0	23.3511066436768;False;0	reproduction;sexual reproduction	structural molecule activity	cell part;cytoplasmic membrane-bounded vesicle;cytoplasmic part;cytoplasmic vesicle;extracellular membrane-bounded organelle;extracellular organelle;extracellular region part;extracellular space;extracellular vesicular exosome;intracellular membrane-bounded organelle;intracellular organelle;intracellular part;membrane-bounded organelle;membrane-bounded vesicle;nucleus;organelle;stored secretory g…		24	19	19	46	65.444	0	323.31	674160000	140
P63244;H0YAF8;D6RHH4;J3KPE3;D6RAU2;E9PD14;D6RFX4;D6RFZ9;D6R9Z1;D6RAC2;H0Y8W2;D6R9L0;D6RF23;H0YAM7;D6REE5;D6RGK8;H0Y9P0;D6RHJ5;D6R909;H0Y8R5;D6RBD0	P63244;H0YAF8;D6RHH4;J3KPE3;D6RAU2;E9PD14;D6RFX4;D6RFZ9;D6R9Z1;D6RAC2;H0Y8W2;D6R9L0	Guanine nucleotide-binding protein subunit beta-2-like 1;Guanine nucleotide-binding protein subunit beta-2-like 1, N-terminally processed	GNB2L1	sp|P63244|RACK1_HUMAN Receptor of activated protein C kinase 1 OS=Homo sapiens OX=9606 GN=RACK1 PE=1 SV=3;tr|H0YAF8|H0YAF8_HUMAN Isoform of P63244, Receptor of-activated protein C kinase 1 (Fragment) OS=Homo sapiens OX=9606 GN=RACK1 PE=1 SV=1;tr|D6RHH4|D6R	21			20.6025	24.4361	3.83365	18.3976573944092;False;0	17.0969219207764;False;0	17.2112426757813;False;0	23.1611824035645;False;0	21.057035446167;False;0	25.8503932952881;False;0	21.7593879699707;False;0	21.1078910827637;False;0	18.9401988983154;False;0	24.0934562683105;False;0	23.3645286560059;False;0	25.8504314422607;False;0	activation of caspase activity;anatomical structure morphogenesis;biological regulation;carbohydrate homeostasis;cell cycle;cell differentiation;cellular chemical homeostasis;cellular developmental process;cellular glucose homeostasis;cellular homeostasis;cellular process;cellular response to carbohydrate stimulus;cellular response to chemical stimulus;cellular response to glucose stimulus;cellul…	apoptotic protease activator activity;binding;binding, bridging;caspase activator activity;caspase regulator activity;channel inhibitor activity;channel regulator activity;enzyme activator activity;enzyme binding;enzyme inhibitor activity;enzyme regulator activity;identical protein binding;ion channel inhibitor activity;kinase binding;kinase inhibitor activity;kinase regulator activity;peptidase …	cell body;cell part;cell projection;cytoplasm;cytoplasmic part;cytoskeleton;cytosol;dendrite;extracellular membrane-bounded organelle;extracellular organelle;extracellular region part;extracellular vesicular exosome;intracellular membrane-bounded organelle;intracellular non-membrane-bounded organelle;intracellular organelle;intracellular organelle part;intracellular part;macromolecular complex;me…	Measles	5	5	5	18.3	35.076	0	62.911	72697000	16
P61981	P61981	14-3-3 protein gamma;14-3-3 protein gamma, N-terminally processed	YWHAG	sp|P61981|1433G_HUMAN 14-3-3 protein gamma OS=Homo sapiens OX=9606 GN=YWHAG PE=1 SV=2	1		+	20.0818	23.8904	3.80855	NaN;False;0	NaN;False;0	NaN;False;0	22.8880348205566;False;0	21.1575336456299;False;0	24.3833084106445;False;0	21.9030208587646;True;0	20.9958152770996;True;0	17.3466606140137;True;0	23.8190937042236;False;0	23.4676208496094;False;0	24.384428024292;False;0	apoptosis;biological regulation;biosynthetic process;cell cycle;cell cycle process;cell death;cellular biosynthetic process;cellular component organization;cellular component organization at cellular level;cellular component organization or biogenesis;cellular component organization or biogenesis at cellular level;cellular macromolecule metabolic process;cellular metabolic process;cellular nitrog…	binding;enzyme binding;enzyme inhibitor activity;enzyme regulator activity;insulin-like growth factor receptor binding;kinase binding;kinase inhibitor activity;kinase regulator activity;protein binding;protein kinase binding;protein kinase C binding;protein kinase C inhibitor activity;protein kinase inhibitor activity;protein kinase regulator activity;protein serine/threonine kinase inhibitor act…	adherens junction;anchoring junction;cell junction;cell part;cell-substrate adherens junction;cell-substrate junction;cytoplasmic part;cytoplasmic vesicle membrane;cytoplasmic vesicle part;cytosol;extracellular membrane-bounded organelle;extracellular organelle;extracellular region part;extracellular vesicular exosome;focal adhesion;intracellular organelle part;intracellular part;membrane;membran…	Cell cycle;Neurotrophin signaling pathway;Oocyte meiosis	8	5	5	31.6	28.302	0	76.906	31985000	5
P49411;H3BNU3	P49411	Elongation factor Tu, mitochondrial	TUFM	sp|P49411|EFTU_HUMAN Elongation factor Tu, mitochondrial OS=Homo sapiens OX=9606 GN=TUFM PE=1 SV=2	2			20.299	24.0809	3.78191	18.0478801727295;False;0	16.6938400268555;False;0	17.0500602722168;False;0	22.6504764556885;False;0	23.3611183166504;False;0	22.9882049560547;False;0	21.4118328094482;False;0	20.7055644989014;False;0	18.7795658111572;False;0	23.5869197845459;False;0	25.6676330566406;False;0	22.988151550293;False;0	biosynthetic process;cellular biosynthetic process;cellular component organization;cellular component organization at cellular level;cellular component organization or biogenesis;cellular component organization or biogenesis at cellular level;cellular macromolecule biosynthetic process;cellular macromolecule metabolic process;cellular metabolic process;cellular process;cellular protein metabolic …	binding;catalytic activity;GTP binding;GTPase activity;guanyl nucleotide binding;guanyl ribonucleotide binding;hydrolase activity;hydrolase activity, acting on acid anhydrides;hydrolase activity, acting on acid anhydrides, in phosphorus-containing anhydrides;nucleic acid binding;nucleoside-triphosphatase activity;nucleotide binding;purine nucleotide binding;purine ribonucleoside triphosphate bind…	cell part;cytoplasmic part;extracellular membrane-bounded organelle;extracellular organelle;extracellular region part;extracellular vesicular exosome;intracellular membrane-bounded organelle;intracellular non-membrane-bounded organelle;intracellular organelle;intracellular organelle part;intracellular part;membrane;membrane-bounded organelle;membrane-bounded vesicle;mitochondrial nucleoid;mitocho…	Plant-pathogen interaction	4	4	4	10	49.541	0	28.066	26191000	13
P15531;P15531-2;E7ERL0;J3KPD9;Q32Q12;P22392;P22392-2;O60361;C9K028;F6XY72;E5RHP0	P15531;P15531-2;E7ERL0;J3KPD9;Q32Q12;P22392;P22392-2;O60361	Nucleoside diphosphate kinase A;Nucleoside diphosphate kinase;Nucleoside diphosphate kinase B;Putative nucleoside diphosphate kinase	NME1;NME2;NME1-NME2;NME2P1	sp|P15531|NDKA_HUMAN Nucleoside diphosphate kinase A OS=Homo sapiens OX=9606 GN=NME1 PE=1 SV=1;sp|P15531-2|NDKA_HUMAN Isoform of P15531, Isoform 2 of Nucleoside diphosphate kinase A OS=Homo sapiens OX=9606 GN=NME1;tr|E7ERL0|E7ERL0_HUMAN Isoform of P15531,	11			19.2096	22.9862	3.77659	17.1565971374512;False;0	NaN;False;0	NaN;False;0	24.7228088378906;False;0	NaN;False;0	23.6114692687988;False;0	20.5165309906006;False;0	19.551456451416;True;0	17.5607986450195;True;0	25.6567649841309;False;0	19.6921424865723;True;0	23.60964012146;False;0	anatomical structure development;biological adhesion;biological regulation;biosynthetic process;carbohydrate homeostasis;cell adhesion;cell surface receptor linked signaling pathway;cellular biosynthetic process;cellular chemical homeostasis;cellular component organization;cellular component organization or biogenesis;cellular glucose homeostasis;cellular homeostasis;cellular macromolecule biosyn…	adenyl nucleotide binding;adenyl ribonucleotide binding;ATP binding;binding;catalytic activity;cation binding;deoxyribonuclease activity;DNA binding;GTP binding;guanyl nucleotide binding;guanyl ribonucleotide binding;hydrolase activity;hydrolase activity, acting on ester bonds;identical protein binding;ion binding;kinase activity;magnesium ion binding;metal ion binding;nuclease activity;nucleic a…	cell part;cell periphery;cell projection;cell projection membrane;cell projection part;centrosome;cytoplasm;cytoplasmic part;cytoskeletal part;cytosol;extracellular membrane-bounded organelle;extracellular organelle;extracellular region part;extracellular vesicular exosome;intermediate filament;intracellular membrane-bounded organelle;intracellular non-membrane-bounded organelle;intracellular org…	Purine metabolism;Pyrimidine metabolism	4	4	4	34.2	17.149	0	44.094	40651000	5
E9PJD9;E9PLL6;P46776;E9PLX7	E9PJD9;E9PLL6;P46776;E9PLX7	60S ribosomal protein L27a	RPL27A	tr|E9PJD9|E9PJD9_HUMAN Isoform of P46776, 60S ribosomal protein L27a OS=Homo sapiens OX=9606 GN=RPL27A PE=1 SV=1;tr|E9PLL6|E9PLL6_HUMAN Isoform of P46776, 60S ribosomal protein L27a OS=Homo sapiens OX=9606 GN=RPL27A PE=1 SV=1;sp|P46776|RL27A_HUMAN 60S ribo	4		+	18.0842	21.843	3.75877	NaN;False;0	NaN;False;0	NaN;False;0	22.8225402832031;False;0	NaN;False;0	24.8139572143555;False;0	18.8962631225586;True;0	18.9968738555908;True;0	16.3594856262207;True;0	23.7593879699707;False;0	16.9553337097168;True;0	24.8142108917236;False;0	biosynthetic process;catabolic process;cellular biosynthetic process;cellular catabolic process;cellular component disassembly;cellular component disassembly at cellular level;cellular component organization;cellular component organization at cellular level;cellular component organization or biogenesis;cellular component organization or biogenesis at cellular level;cellular macromolecular complex…	binding;nucleic acid binding;RNA binding;structural constituent of ribosome;structural molecule activity	cell part;cytoplasmic part;cytosol;cytosolic large ribosomal subunit;intracellular non-membrane-bounded organelle;intracellular organelle;intracellular organelle part;intracellular part;large ribosomal subunit;macromolecular complex;membrane;non-membrane-bounded organelle;organelle;organelle part;ribonucleoprotein complex;ribosome	Ribosome	2	2	2	25.3	10.127	0	12.749	36913000	2
P28838-2;P28838;H0Y9Q1;H0Y983	P28838-2;P28838;H0Y9Q1	Cytosol aminopeptidase	LAP3	sp|P28838-2|AMPL_HUMAN Isoform of P28838, Isoform 2 of Cytosol aminopeptidase OS=Homo sapiens OX=9606 GN=LAP3;sp|P28838|AMPL_HUMAN Cytosol aminopeptidase OS=Homo sapiens OX=9606 GN=LAP3 PE=1 SV=3;tr|H0Y9Q1|H0Y9Q1_HUMAN Isoform of P28838, Cytosol aminopepti	4			21.0565	24.8122	3.7557	18.8861274719238;False;0	18.8386745452881;False;0	NaN;False;0	27.2876243591309;False;0	NaN;False;0	26.9195709228516;False;0	22.2477149963379;False;0	22.8518619537354;False;0	18.0700588226318;True;0	28.2215881347656;False;0	19.2948989868164;True;0	26.9202537536621;False;0	macromolecule metabolic process;metabolic process;primary metabolic process;protein metabolic process;proteolysis	aminopeptidase activity;binding;catalytic activity;cation binding;exopeptidase activity;hydrolase activity;ion binding;manganese ion binding;metal ion binding;metalloexopeptidase activity;metallopeptidase activity;peptidase activity;peptidase activity, acting on L-amino acid peptides;transition metal ion binding	adherens junction;anchoring junction;cell junction;cell part;cell-substrate adherens junction;cell-substrate junction;cytoplasm;cytoplasmic part;extracellular membrane-bounded organelle;extracellular organelle;extracellular region part;extracellular vesicular exosome;focal adhesion;Golgi apparatus part;intracellular membrane-bounded organelle;intracellular organelle;intracellular organelle part;i…	Arginine and proline metabolism;Glutathione metabolism	11	11	11	27.7	52.771	0	104.2	291730000	26
A0A1B0GV06;A0A1B0GTP7;A0A1B0GUE3;A0A1B0GUG1;A0A1B0GUW4;E7EMM4;A0A1B0GW68;A0A1B0GUA4;A0A1B0GTM3;A0A1B0GTZ5;A0A1B0GUH5;Q13510-3;Q13510;Q13510-2	A0A1B0GV06;A0A1B0GTP7;A0A1B0GUE3;A0A1B0GUG1;A0A1B0GUW4;E7EMM4;A0A1B0GW68;A0A1B0GUA4;A0A1B0GTM3;A0A1B0GTZ5;A0A1B0GUH5;Q13510-3;Q13510;Q13510-2	Acid ceramidase;Acid ceramidase subunit alpha;Acid ceramidase subunit beta	ASAH1	tr|A0A1B0GV06|A0A1B0GV06_HUMAN Isoform of Q13510, Acid ceramidase (Fragment) OS=Homo sapiens OX=9606 GN=ASAH1 PE=1 SV=1;tr|A0A1B0GTP7|A0A1B0GTP7_HUMAN Isoform of Q13510, Acid ceramidase OS=Homo sapiens OX=9606 GN=ASAH1 PE=1 SV=1;tr|A0A1B0GUE3|A0A1B0GUE3_HU	14			20.571	24.2979	3.72688	18.3202972412109;False;0	17.1456928253174;False;0	NaN;False;0	24.2763328552246;False;0	22.854944229126;False;0	22.5241050720215;False;0	21.6800289154053;False;0	21.1580772399902;False;0	18.8749313354492;True;0	25.2095527648926;False;0	25.1603870391846;False;0	22.5237274169922;False;0	anatomical structure development;cellular lipid metabolic process;cellular metabolic process;cellular process;ceramide metabolic process;developmental process;glycolipid metabolic process;glycosphingolipid metabolic process;lipid metabolic process;lung development;membrane lipid metabolic process;metabolic process;organ development;primary metabolic process;response to chemical stimulus;response …	catalytic activity;ceramidase activity;hydrolase activity;hydrolase activity, acting on carbon-nitrogen (but not peptide) bonds;hydrolase activity, acting on carbon-nitrogen (but not peptide) bonds, in linear amides	cell part;cytoplasmic part;extracellular membrane-bounded organelle;extracellular organelle;extracellular region part;extracellular vesicular exosome;intracellular organelle lumen;intracellular organelle part;intracellular part;lysosomal lumen;membrane-bounded organelle;membrane-bounded vesicle;membrane-enclosed lumen;organelle;organelle lumen;organelle part;vacuolar lumen;vacuolar part;vesicle	Lysosome;Sphingolipid metabolism	3	3	3	15.5	22.837	0	25.183	34409000	11
G3V5X4;A0A0A0MRE3;Q8WXH0;Q8WXH0-2;G3V4T3;A0A0C4DGK3;Q8WXH0-7	G3V5X4;A0A0A0MRE3;Q8WXH0;Q8WXH0-2;G3V4T3;A0A0C4DGK3;Q8WXH0-7	Nesprin-2	SYNE2	tr|G3V5X4|G3V5X4_HUMAN Isoform of Q8WXH0, Nesprin-2 OS=Homo sapiens OX=9606 GN=SYNE2 PE=1 SV=1;tr|A0A0A0MRE3|A0A0A0MRE3_HUMAN Isoform of Q8WXH0, Nesprin-2 OS=Homo sapiens OX=9606 GN=SYNE2 PE=1 SV=1;sp|Q8WXH0|SYNE2_HUMAN Nesprin-2 OS=Homo sapiens OX=9606 GN	7		+	19.5694	23.2945	3.72504	NaN;False;0	NaN;False;0	NaN;False;0	21.4025058746338;False;0	22.0326461791992;False;0	23.21164894104;False;0	19.5195960998535;True;0	19.9542961120605;True;0	19.2344131469727;True;0	22.3348369598389;False;0	24.3375606536865;False;0	23.2110404968262;False;0	actin filament-based movement;actin filament-based process;ameboidal cell migration;biological regulation;cell migration;cell motility;cellular component movement;cellular component organization;cellular component organization at cellular level;cellular component organization or biogenesis;cellular component organization or biogenesis at cellular level;cellular localization;cellular macromolecule…	actin binding;binding;cytoskeletal protein binding;protein binding	adherens junction;aggresome;anchoring junction;cell junction;cell part;cell projection membrane;cell projection part;cell-substrate adherens junction;cell-substrate junction;contractile fiber part;cytoplasm;cytoplasmic part;cytoskeleton;endoplasmic reticulum;endoplasmic reticulum membrane;endoplasmic reticulum part;envelope;extracellular membrane-bounded organelle;extracellular organelle;extracel…		2	2	2	0.3	787.71	0.0018832	10.957	16776000	1
Q86SJ6;Q86SJ6-2	Q86SJ6;Q86SJ6-2	Desmoglein-4	DSG4	sp|Q86SJ6|DSG4_HUMAN Desmoglein-4 OS=Homo sapiens OX=9606 GN=DSG4 PE=1 SV=1;sp|Q86SJ6-2|DSG4_HUMAN Isoform of Q86SJ6, Isoform 2 of Desmoglein-4 OS=Homo sapiens OX=9606 GN=DSG4	2			21.2599	24.9277	3.66775	17.9400615692139;False;0	17.396821975708;False;0	19.3387794494629;False;0	23.6477909088135;False;0	20.2296161651611;False;0	27.6644191741943;False;0	21.2989387512207;False;0	21.4118328094482;False;0	21.0690727233887;False;0	24.581184387207;False;0	22.5356407165527;False;0	27.6662788391113;False;0	anatomical structure development;biological adhesion;biological regulation;BMP signaling pathway;cell adhesion;cell differentiation;cell surface receptor linked signaling pathway;cell-cell adhesion;cellular developmental process;cellular process;cellular response to stimulus;developmental process;enzyme linked receptor protein signaling pathway;epidermal cell differentiation;epidermis development…	binding;calcium ion binding;cation binding;ion binding;metal ion binding	anchoring junction;cell junction;cell part;cell-cell junction;desmosome;integral to membrane;intrinsic to membrane;membrane;membrane part;plasma membrane		8	8	8	8.6	113.82	0	207.03	228180000	18
E9PLD0;Q9H0U4;E7END7;P62820-2;Q92928;P62820	E9PLD0;Q9H0U4;E7END7;P62820-2;Q92928;P62820	Ras-related protein Rab-1B;Ras-related protein Rab-1A;Putative Ras-related protein Rab-1C	RAB1B;RAB1A;RAB1C	tr|E9PLD0|E9PLD0_HUMAN Isoform of Q9H0U4, Ras-related protein Rab-1B OS=Homo sapiens OX=9606 GN=RAB1B PE=1 SV=1;sp|Q9H0U4|RAB1B_HUMAN Ras-related protein Rab-1B OS=Homo sapiens OX=9606 GN=RAB1B PE=1 SV=1;tr|E7END7|E7END7_HUMAN Isoform of P62820, Ras-relate	6		+	19.5427	23.2022	3.65955	NaN;False;0	NaN;False;0	NaN;False;0	23.7612152099609;False;0	19.6605243682861;False;0	22.9424171447754;False;0	20.4619541168213;True;0	20.7103576660156;True;0	17.455696105957;True;0	24.6971035003662;False;0	21.967191696167;False;0	22.9423484802246;False;0	anatomical structure morphogenesis;autophagic vacuole assembly;autophagy;biological adhesion;biological regulation;cargo loading into COPII-coated vesicle;cargo loading into vesicle;catabolic process;cell adhesion;cell cycle;cell migration;cell morphogenesis;cell morphogenesis involved in differentiation;cell motility;cell-substrate adhesion;cellular catabolic process;cellular component assembly;…	binding;catalytic activity;GTP binding;GTPase activity;guanyl nucleotide binding;guanyl ribonucleotide binding;hydrolase activity;hydrolase activity, acting on acid anhydrides;hydrolase activity, acting on acid anhydrides, in phosphorus-containing anhydrides;nucleoside-triphosphatase activity;nucleotide binding;purine nucleotide binding;purine ribonucleoside triphosphate binding;purine ribonucleo…	cell part;cytoplasm;cytoplasmic membrane-bounded vesicle;cytoplasmic part;cytoplasmic vesicle;cytosol;early endosome;endoplasmic reticulum membrane;endoplasmic reticulum part;endoplasmic reticulum-Golgi intermediate compartment;endosome;extracellular membrane-bounded organelle;extracellular organelle;extracellular region part;extracellular vesicular exosome;Golgi apparatus;Golgi apparatus part;Go…		4	4	3	26.6	18.483	0	24.672	23107000	3
P12273	P12273	Prolactin-inducible protein	PIP	sp|P12273|PIP_HUMAN Prolactin-inducible protein OS=Homo sapiens OX=9606 GN=PIP PE=1 SV=1	1			21.4454	25.1001	3.65469	20.2466468811035;False;0	18.2522029876709;False;0	16.7323799133301;False;0	24.8742046356201;False;0	23.658203125;False;0	23.5225887298584;False;0	23.60964012146;False;0	22.2649917602539;False;0	18.4616394042969;False;0	25.8068580627441;False;0	25.9649925231934;False;0	23.5285034179688;False;0	anatomical structure homeostasis;biological regulation;cellular process;detection of chemical stimulus;detection of chemical stimulus involved in sensory perception;detection of chemical stimulus involved in sensory perception of bitter taste;detection of chemical stimulus involved in sensory perception of taste;detection of stimulus;detection of stimulus involved in sensory perception;establishm…	actin binding;aspartic-type endopeptidase activity;aspartic-type peptidase activity;binding;catalytic activity;cytoskeletal protein binding;endopeptidase activity;glycoprotein binding;hydrolase activity;IgG binding;immunoglobulin binding;peptidase activity;peptidase activity, acting on L-amino acid peptides;protein binding;protein complex binding;protein dimerization activity	apical plasma membrane;cell part;extracellular membrane-bounded organelle;extracellular organelle;extracellular region;extracellular region part;extracellular space;extracellular vesicular exosome;intracellular membrane-bounded organelle;intracellular organelle;intracellular part;membrane part;membrane-bounded organelle;membrane-bounded vesicle;nucleus;organelle;plasma membrane part;vesicle		5	5	5	32.9	16.572	0	44.551	57706000	21
P23284	P23284	Peptidyl-prolyl cis-trans isomerase B	PPIB	sp|P23284|PPIB_HUMAN Peptidyl-prolyl cis-trans isomerase B OS=Homo sapiens OX=9606 GN=PPIB PE=1 SV=2	1		+	19.5863	23.2136	3.62732	NaN;False;0	NaN;False;0	NaN;False;0	22.7273139953613;False;0	20.7709884643555;False;0	22.898042678833;False;0	19.4123668670654;True;0	21.5485725402832;True;0	17.7980060577393;True;0	23.6649227142334;False;0	23.0772457122803;False;0	22.8987369537354;False;0	anatomical structure development;biological regulation;bone development;cellular component organization;cellular component organization at cellular level;cellular component organization or biogenesis;cellular component organization or biogenesis at cellular level;cellular macromolecule metabolic process;cellular metabolic process;cellular process;cellular protein metabolic process;chaperone-media…	binding;catalytic activity;cis-trans isomerase activity;enzyme binding;isomerase activity;peptide binding;peptidyl-prolyl cis-trans isomerase activity;protein binding;protein complex binding;RNA polymerase binding;unfolded protein binding	adherens junction;anchoring junction;cell junction;cell part;cell-substrate adherens junction;cell-substrate junction;cytoplasmic membrane-bounded vesicle;cytoplasmic part;cytoplasmic vesicle;endoplasmic reticulum;endoplasmic reticulum lumen;endoplasmic reticulum part;extracellular membrane-bounded organelle;extracellular organelle;extracellular region part;extracellular vesicular exosome;focal a…		3	3	3	16.2	23.742	0	27.834	16550000	5
O00148;Q13838;Q13838-2;A0A0G2JJZ9;H0Y400;Q5STU3;K7EN69;F6QYI9;A0A0G2JJL7;K7EPJ3;F6R6M7;F6S4E6;A0A0A0MT12;F6TRA5;K7EQN7;F6WLT2;A0A140T9X3;O00148-3;O00148-2;A0A140T9K2;K7ENP6;A0A0G2JHN7;A0A0D9SEM9;A0A140T9N3;K7EL56;K7EIL8;F6U6E2;A0A140T9L4;F6S2B7;A0A140T973;F6SXL5;A0A140T9K1;A0A140T996	O00148;Q13838;Q13838-2;A0A0G2JJZ9;H0Y400;Q5STU3	ATP-dependent RNA helicase DDX39A;Spliceosome RNA helicase DDX39B	DDX39A;DDX39B	sp|O00148|DX39A_HUMAN ATP-dependent RNA helicase DDX39A OS=Homo sapiens OX=9606 GN=DDX39A PE=1 SV=2;sp|Q13838|DX39B_HUMAN Spliceosome RNA helicase DDX39B OS=Homo sapiens OX=9606 GN=DDX39B PE=1 SV=1;sp|Q13838-2|DX39B_HUMAN Isoform of Q13838, Isoform 2 of Sp	33		+	19.0618	22.6677	3.60587	NaN;False;0	NaN;False;0	NaN;False;0	23.4015846252441;False;0	17.4459037780762;False;0	23.9158420562744;False;0	20.2058219909668;True;0	19.9943733215332;True;0	16.985221862793;True;0	24.3375606536865;False;0	19.7520542144775;False;0	23.9134216308594;False;0	biological regulation;cellular component assembly;cellular component assembly at cellular level;cellular component organization;cellular component organization at cellular level;cellular component organization or biogenesis;cellular component organization or biogenesis at cellular level;cellular macromolecular complex assembly;cellular macromolecular complex subunit organization;cellular macromol…	adenyl nucleotide binding;adenyl ribonucleotide binding;ATP binding;ATPase activity;ATPase activity, coupled;ATP-dependent helicase activity;ATP-dependent protein binding;ATP-dependent RNA helicase activity;binding;catalytic activity;helicase activity;hydrolase activity;hydrolase activity, acting on acid anhydrides;hydrolase activity, acting on acid anhydrides, in phosphorus-containing anhydrides…	cell part;cytoplasm;intracellular membrane-bounded organelle;intracellular non-membrane-bounded organelle;intracellular organelle;intracellular organelle part;intracellular part;macromolecular complex;membrane;membrane-bounded organelle;non-membrane-bounded organelle;nuclear body;nuclear part;nuclear speck;nucleolus;nucleoplasm;nucleoplasm part;nucleus;organelle;organelle part;protein complex;rib…	mRNA surveillance pathway;RNA transport;Spliceosome	5	5	5	11.7	49.129	0	36.611	27086000	6
A0A2R8Y804;A0A2R8Y543;A0A2R8Y5C3;A0A2R8Y750;A0A2R8Y5Z1;B4DGU4;A0A2R8YCH5;A0A2R8Y7Z0;A0A2R8Y5A3;P35222;A0A2R8Y6G0;A0A2R8YG06;A0A2R8Y815	A0A2R8Y804;A0A2R8Y543;A0A2R8Y5C3;A0A2R8Y750;A0A2R8Y5Z1;B4DGU4;A0A2R8YCH5;A0A2R8Y7Z0;A0A2R8Y5A3;P35222;A0A2R8Y6G0	Catenin beta-1	CTNNB1	tr|A0A2R8Y804|A0A2R8Y804_HUMAN Isoform of P35222, Catenin beta-1 OS=Homo sapiens OX=9606 GN=CTNNB1 PE=1 SV=1;tr|A0A2R8Y543|A0A2R8Y543_HUMAN Isoform of P35222, Catenin beta-1 OS=Homo sapiens OX=9606 GN=CTNNB1 PE=1 SV=1;tr|A0A2R8Y5C3|A0A2R8Y5C3_HUMAN Isoform	13		+	18.9063	22.5083	3.60195	NaN;False;0	NaN;False;0	NaN;False;0	22.2738666534424;False;0	NaN;False;0	24.6055202484131;False;0	19.8457355499268;True;0	19.4834480285645;True;0	17.3898010253906;True;0	23.2065753936768;False;0	19.7142543792725;True;0	24.6039943695068;False;0	adherens junction assembly;adherens junction organization;anatomical structure development;anatomical structure formation involved in morphogenesis;anatomical structure homeostasis;anatomical structure morphogenesis;androgen receptor signaling pathway;anterior/posterior axis specification;apoptosis;appendage morphogenesis;axis specification;biological adhesion;biological regulation;biosynthetic p…	activating transcription factor binding;alpha-catenin binding;androgen receptor binding;binding;cadherin binding;cell adhesion molecule binding;DNA binding;double-stranded DNA binding;enzyme binding;estrogen receptor binding;hormone receptor binding;ion channel binding;I-SMAD binding;kinase binding;molecular transducer activity;nuclear hormone receptor binding;nucleic acid binding;nucleic acid bi…	adherens junction;anchoring junction;apical part of cell;basolateral plasma membrane;beta-catenin destruction complex;beta-catenin-TCF7L2 complex;catenin complex;catenin-TCF7L2 complex;cell cortex;cell junction;cell part;cell periphery;cell projection;cell projection membrane;cell projection part;cell-cell adherens junction;cell-cell junction;cell-substrate adherens junction;cell-substrate juncti…	Adherens junction;Arrhythmogenic right ventricular cardiomyopathy (ARVC);Bacterial invasion of epithelial cells;Basal cell carcinoma;Colorectal cancer;Endometrial cancer;Focal adhesion;Leukocyte transendothelial migration;Melanogenesis;Pathogenic Escherichia coli infection;Pathways in cancer;Prostate cancer;Thyroid cancer;Tight junction;Wnt signaling pathway	7	3	3	11.4	77.206	0	19.512	30598000	3
P02545-2;P02545-6;P02545-3;P02545;Q3BDU5;Q5TCI8;P02545-5;P02545-4;H0YAB0;A0A0C4DGC5	P02545-2;P02545-6;P02545-3;P02545;Q3BDU5;Q5TCI8;P02545-5;P02545-4	Prelamin-A/C;Lamin-A/C	LMNA	sp|P02545-2|LMNA_HUMAN Isoform of P02545, Isoform C of Prelamin-A/C OS=Homo sapiens OX=9606 GN=LMNA;sp|P02545-6|LMNA_HUMAN Isoform of P02545, Isoform 6 of Prelamin-A/C OS=Homo sapiens OX=9606 GN=LMNA;sp|P02545-3|LMNA_HUMAN Isoform of P02545, Isoform ADelta	10			23.1898	26.7836	3.59387	22.2602558135986;False;0	18.2189693450928;False;0	19.9869174957275;False;0	25.7102108001709;False;0	23.4963245391846;False;0	27.9048557281494;False;0	25.6208686828613;False;0	22.2302265167236;False;0	21.7181644439697;False;0	26.6458148956299;False;0	25.8019332885742;False;0	27.903112411499;False;0	anatomical structure development;apoptosis;biological regulation;cardiac cell development;cardiac muscle cell development;cell cycle;cell cycle process;cell death;cell development;cellular component disassembly;cellular component disassembly at cellular level;cellular component disassembly involved in apoptosis;cellular component organization;cellular component organization at cellular level;cell…	structural molecule activity	cell part;cytoplasm;cytoplasmic part;cytoskeletal part;cytosol;envelope;intermediate filament;intracellular membrane-bounded organelle;intracellular organelle;intracellular organelle part;intracellular part;lamin filament;macromolecular complex;membrane;membrane-bounded organelle;nuclear body;nuclear envelope;nuclear lamina;nuclear membrane;nuclear part;nuclear speck;nucleoplasm;nucleoplasm part;…	Arrhythmogenic right ventricular cardiomyopathy (ARVC);Dilated cardiomyopathy;Hypertrophic cardiomyopathy (HCM)	12	12	11	20.5	65.134	0	80.924	324400000	16
Q16610-2;Q16610;Q16610-4	Q16610-2;Q16610;Q16610-4	Extracellular matrix protein 1	ECM1	sp|Q16610-2|ECM1_HUMAN Isoform of Q16610, Isoform 2 of Extracellular matrix protein 1 OS=Homo sapiens OX=9606 GN=ECM1;sp|Q16610|ECM1_HUMAN Extracellular matrix protein 1 OS=Homo sapiens OX=9606 GN=ECM1 PE=1 SV=2;sp|Q16610-4|ECM1_HUMAN Isoform of Q16610, Is	3			19.8534	23.4435	3.59009	17.3543186187744;False;0	16.7182655334473;False;0	NaN;False;0	23.1546821594238;False;0	22.1267642974854;False;0	21.8152046203613;False;0	20.7139778137207;False;0	20.730655670166;False;0	18.1154708862305;True;0	24.0853748321533;False;0	24.4298191070557;False;0	21.8151893615723;False;0	anatomical structure development;anatomical structure formation involved in morphogenesis;angiogenesis;biological regulation;biomineral tissue development;cellular process;cellular response to stimulus;defense response;developmental process;inflammatory response;multicellular organismal process;negative regulation of biological process;negative regulation of biomineral tissue development;negative…	binding;enzyme binding;extracellular matrix binding;laminin binding;molecular transducer activity;protease binding;protein binding;protein C-terminus binding;signal transducer activity	extracellular matrix;extracellular membrane-bounded organelle;extracellular organelle;extracellular region part;extracellular space;extracellular vesicular exosome;membrane-bounded organelle;membrane-bounded vesicle;organelle;proteinaceous extracellular matrix;vesicle		2	2	2	5.3	46.099	0	16.761	17883000	7
A0A087WTB8;P15374;Q5TBK7	A0A087WTB8;P15374;Q5TBK7	Ubiquitin carboxyl-terminal hydrolase;Ubiquitin carboxyl-terminal hydrolase isozyme L3	UCHL3	tr|A0A087WTB8|A0A087WTB8_HUMAN Isoform of P15374, Ubiquitin carboxyl-terminal hydrolase OS=Homo sapiens OX=9606 GN=UCHL3 PE=1 SV=1;sp|P15374|UCHL3_HUMAN Ubiquitin carboxyl-terminal hydrolase isozyme L3 OS=Homo sapiens OX=9606 GN=UCHL3 PE=1 SV=1;tr|Q5TBK7|Q	3			22.9504	26.518	3.56766	18.9150276184082;False;0	18.9086208343506;False;0	21.9287300109863;False;0	25.4233474731445;False;0	26.8892478942871;False;0	24.0024471282959;False;0	22.2763977050781;False;0	22.9207077026367;False;0	23.6540336608887;False;0	26.3561553955078;False;0	29.1960105895996;False;0	24.0019588470459;False;0	catabolic process;cellular catabolic process;cellular macromolecule catabolic process;cellular macromolecule metabolic process;cellular metabolic process;cellular process;cellular protein metabolic process;macromolecule catabolic process;macromolecule metabolic process;macromolecule modification;metabolic process;modification-dependent macromolecule catabolic process;modification-dependent protei…	binding;catalytic activity;cysteine-type peptidase activity;hydrolase activity;peptidase activity;peptidase activity, acting on L-amino acid peptides;protein binding;small conjugating protein binding;small conjugating protein-specific protease activity;ubiquitin binding;ubiquitin-specific protease activity	cell part;cytoplasm;extracellular membrane-bounded organelle;extracellular organelle;extracellular region part;extracellular vesicular exosome;intracellular;intracellular membrane-bounded organelle;intracellular organelle;intracellular organelle part;intracellular part;membrane-bounded organelle;membrane-bounded vesicle;nuclear part;nucleoplasm;nucleus;organelle;organelle part;vesicle		8	8	8	44.3	21.945	0	158.14	191080000	58
Q08554-2;Q08554	Q08554-2;Q08554	Desmocollin-1	DSC1	sp|Q08554-2|DSC1_HUMAN Isoform of Q08554, Isoform 1B of Desmocollin-1 OS=Homo sapiens OX=9606 GN=DSC1;sp|Q08554|DSC1_HUMAN Desmocollin-1 OS=Homo sapiens OX=9606 GN=DSC1 PE=1 SV=2	2			24.7592	28.3244	3.5651	22.4010620117188;False;0	21.5403347015381;False;0	21.2336711883545;False;0	28.1094360351563;False;0	27.1414852142334;False;0	26.4835357666016;False;0	25.7619247436523;False;0	25.5521545410156;False;0	22.9636688232422;False;0	29.04270362854;False;0	29.4472675323486;False;0	26.4830837249756;False;0	biological adhesion;cell adhesion;cell-cell adhesion;cellular process;homophilic cell adhesion	binding;calcium ion binding;cation binding;ion binding;metal ion binding	anchoring junction;cell junction;cell part;cell-cell junction;desmosome;extracellular membrane-bounded organelle;extracellular organelle;extracellular region part;extracellular vesicular exosome;gap junction;integral to membrane;intrinsic to membrane;membrane;membrane part;membrane-bounded organelle;membrane-bounded vesicle;organelle;plasma membrane;vesicle		9	9	9	12.1	93.834	0	167.31	542520000	128
H0Y9V9;D6RAN4;A0A2R8Y5Y7;P32969;H0Y9R4;E7ESE0	H0Y9V9;D6RAN4;A0A2R8Y5Y7;P32969;H0Y9R4;E7ESE0	60S ribosomal protein L9	RPL9	tr|H0Y9V9|H0Y9V9_HUMAN Isoform of P32969, 60S ribosomal protein L9 OS=Homo sapiens OX=9606 GN=RPL9 PE=1 SV=2;tr|D6RAN4|D6RAN4_HUMAN Isoform of P32969, 60S ribosomal protein L9 (Fragment) OS=Homo sapiens OX=9606 GN=RPL9 PE=1 SV=8;tr|A0A2R8Y5Y7|A0A2R8Y5Y7_HU	6			19.9704	23.5346	3.56416	NaN;False;0	NaN;False;0	16.4829502105713;False;0	22.6435985565186;False;0	21.0061569213867;False;0	23.7162418365479;False;0	20.0067768096924;True;0	21.6907043457031;True;0	18.2137126922607;False;0	23.5754241943359;False;0	23.310079574585;False;0	23.7181644439697;False;0	biosynthetic process;catabolic process;cellular biosynthetic process;cellular catabolic process;cellular component disassembly;cellular component disassembly at cellular level;cellular component organization;cellular component organization at cellular level;cellular component organization or biogenesis;cellular component organization or biogenesis at cellular level;cellular macromolecular complex…	binding;nucleic acid binding;RNA binding;rRNA binding;structural constituent of ribosome;structural molecule activity	adherens junction;anchoring junction;cell junction;cell part;cell-substrate adherens junction;cell-substrate junction;cytoplasm;cytoplasmic part;cytosol;cytosolic large ribosomal subunit;focal adhesion;intracellular membrane-bounded organelle;intracellular non-membrane-bounded organelle;intracellular organelle;intracellular organelle part;intracellular part;large ribosomal subunit;macromolecular …	Ribosome	2	2	2	15	12.747	0	11.96	22531000	3
E7EQB2;E7ER44;P02788-2;P02788;C9JCF5;CON__sp|Q29443|TRFE_BOVIN	E7EQB2;E7ER44;P02788-2;P02788	Lactotransferrin;Lactoferricin-H;Kaliocin-1;Lactoferroxin-A;Lactoferroxin-B;Lactoferroxin-C	LTF	tr|E7EQB2|E7EQB2_HUMAN Isoform of P02788, Lactotransferrin (Fragment) OS=Homo sapiens OX=9606 GN=LTF PE=1 SV=1;tr|E7ER44|E7ER44_HUMAN Isoform of P02788, Lactotransferrin OS=Homo sapiens OX=9606 GN=LTF PE=1 SV=1;sp|P02788-2|TRFL_HUMAN Isoform of P02788, Iso	6			23.9074	27.4549	3.54753	23.2453956604004;False;0	20.2495784759521;False;0	19.1248741149902;False;0	26.9932479858398;False;0	25.7274780273438;False;0	26.4046630859375;False;0	26.6039943695068;False;0	24.2606925964355;False;0	20.8575687408447;False;0	27.9259223937988;False;0	28.0348567962646;False;0	26.4040565490723;False;0	anatomical structure homeostasis;anatomical structure morphogenesis;antibacterial humoral response;antifungal humoral response;antimicrobial humoral response;biological regulation;biosynthetic process;bone morphogenesis;cation homeostasis;cellular biosynthetic process;cellular cation homeostasis;cellular chemical homeostasis;cellular component organization;cellular component organization at cellu…	binding;carbohydrate binding;catalytic activity;cation binding;DNA binding;endopeptidase activity;enzyme activator activity;enzyme regulator activity;glycosaminoglycan binding;heparin binding;hydrolase activity;ion binding;iron ion binding;kinase activator activity;kinase regulator activity;metal ion binding;nucleic acid binding;pattern binding;peptidase activity;peptidase activity, acting on L-a…	cell part;cytoplasm;cytoplasmic membrane-bounded vesicle;cytoplasmic membrane-bounded vesicle lumen;cytoplasmic part;cytoplasmic vesicle;cytoplasmic vesicle part;endocytic vesicle lumen;extracellular membrane-bounded organelle;extracellular organelle;extracellular region;extracellular region part;extracellular space;extracellular vesicular exosome;intracellular membrane-bounded organelle;intracel…		19	19	19	31	76.625	0	151.18	289750000	81
P27348;E9PG15;A2IDB2	P27348;E9PG15	14-3-3 protein theta	YWHAQ	sp|P27348|1433T_HUMAN 14-3-3 protein theta OS=Homo sapiens OX=9606 GN=YWHAQ PE=1 SV=1;tr|E9PG15|E9PG15_HUMAN Isoform of P27348, 14-3-3 protein theta (Fragment) OS=Homo sapiens OX=9606 GN=YWHAQ PE=1 SV=1	3			20.906	24.4436	3.53757	19.4443912506104;False;0	NaN;False;0	18.5619373321533;False;0	22.8236675262451;False;0	23.4964714050293;False;0	23.7710437774658;False;0	22.8053817749023;False;0	19.6250286102295;True;0	20.287712097168;False;0	23.7593879699707;False;0	25.8019332885742;False;0	23.7695121765137;False;0	anatomical structure development;apoptosis;biological regulation;biosynthetic process;cell death;cellular biosynthetic process;cellular component organization;cellular component organization or biogenesis;cellular macromolecule metabolic process;cellular metabolic process;cellular nitrogen compound metabolic process;cellular process;cellular response to stimulus;death;developmental process;establ…	binding;protein binding;protein N-terminus binding	adherens junction;anchoring junction;cell junction;cell part;cell-substrate adherens junction;cell-substrate junction;cytoplasm;cytoplasmic part;cytoplasmic vesicle membrane;cytoplasmic vesicle part;cytosol;extracellular membrane-bounded organelle;extracellular organelle;extracellular region part;extracellular vesicular exosome;focal adhesion;intracellular organelle part;intracellular part;macrom…	Cell cycle;Neurotrophin signaling pathway;Oocyte meiosis	6	3	3	25.3	27.764	0	160.8	34673000	10
C9J0K6;P30626-3;P30626-2;P30626	C9J0K6;P30626-3;P30626-2;P30626	Sorcin	SRI	tr|C9J0K6|C9J0K6_HUMAN Isoform of P30626, Sorcin OS=Homo sapiens OX=9606 GN=SRI PE=1 SV=1;sp|P30626-3|SORCN_HUMAN Isoform of P30626, Isoform 3 of Sorcin OS=Homo sapiens OX=9606 GN=SRI;sp|P30626-2|SORCN_HUMAN Isoform of P30626, Isoform 2 of Sorcin OS=Homo s	4		+	18.8615	22.3927	3.53125	NaN;False;0	NaN;False;0	NaN;False;0	20.7892303466797;False;0	18.8424549102783;False;0	24.3097324371338;False;0	20.6318264007568;True;0	18.4946384429932;True;0	17.4578914642334;True;0	21.7223415374756;False;0	21.1456928253174;False;0	24.310079574585;False;0	anatomical structure development;biological regulation;calcium ion transport;cation transport;cellular chemical homeostasis;cellular homeostasis;cellular ion homeostasis;cellular process;cellular response to stimulus;chemical homeostasis;cytoplasmic sequestering of protein;cytoplasmic sequestering of transcription factor;developmental process;divalent inorganic cation transport;divalent metal ion…	binding;calcium channel regulator activity;calcium ion binding;calcium-dependent cysteine-type endopeptidase activity;catalytic activity;cation binding;channel regulator activity;cysteine-type endopeptidase activity;cysteine-type peptidase activity;endopeptidase activity;enzyme binding;hydrolase activity;ion binding;ion channel binding;metal ion binding;peptidase activity;peptidase activity, acti…	axon part;axon terminus;cell part;cell projection part;contractile fiber part;cytoplasm;cytoplasmic part;cytosol;dendritic spine neck;endoplasmic reticulum;endoplasmic reticulum membrane;endoplasmic reticulum part;extracellular membrane-bounded organelle;extracellular organelle;extracellular region part;extracellular vesicular exosome;intracellular membrane-bounded organelle;intracellular organel…		2	2	2	14.2	17.605	0	12.133	23077000	2
P68366-2;P68366;C9JEV8;C9JQ00;C9JJQ8;C9JDL2	P68366-2;P68366	Tubulin alpha-4A chain	TUBA4A	sp|P68366-2|TBA4A_HUMAN Isoform of P68366, Isoform 2 of Tubulin alpha-4A chain OS=Homo sapiens OX=9606 GN=TUBA4A;sp|P68366|TBA4A_HUMAN Tubulin alpha-4A chain OS=Homo sapiens OX=9606 GN=TUBA4A PE=1 SV=1	6			19.7339	23.2589	3.525	17.7422180175781;False;0	NaN;False;0	16.6129550933838;False;0	23.4384746551514;False;0	17.5064392089844;False;0	25.592378616333;False;0	21.1014938354492;False;0	19.7593574523926;True;0	18.3408241271973;False;0	24.3711910247803;False;0	19.8128414154053;False;0	25.5926342010498;False;0	biological regulation;blood coagulation;cell activation;cell cycle;cell cycle process;cellular component assembly;cellular component assembly at cellular level;cellular component organization;cellular component organization at cellular level;cellular component organization or biogenesis;cellular component organization or biogenesis at cellular level;cellular macromolecular complex assembly;cellul…	binding;catalytic activity;GTP binding;GTPase activity;guanyl nucleotide binding;guanyl ribonucleotide binding;hydrolase activity;hydrolase activity, acting on acid anhydrides;hydrolase activity, acting on acid anhydrides, in phosphorus-containing anhydrides;nucleoside-triphosphatase activity;nucleotide binding;purine nucleotide binding;purine ribonucleoside triphosphate binding;purine ribonucleo…	cell part;cytoplasmic part;cytoskeletal part;cytosol;extracellular membrane-bounded organelle;extracellular organelle;extracellular region;extracellular region part;extracellular vesicular exosome;intracellular organelle part;intracellular part;macromolecular complex;membrane-bounded organelle;membrane-bounded vesicle;microtubule;organelle;organelle part;protein complex;vesicle	Gap junction;Pathogenic Escherichia coli infection;Phagosome	12	3	3	40.2	48.328	0	19.474	62465000	4
M0QXB0;V9GZ56;Q9Y4Z0	M0QXB0;V9GZ56;Q9Y4Z0	U6 snRNA-associated Sm-like protein LSm4	LSM4	tr|M0QXB0|M0QXB0_HUMAN Isoform of Q9Y4Z0, U6 snRNA-associated Sm-like protein LSm4 OS=Homo sapiens OX=9606 GN=LSM4 PE=1 SV=1;tr|V9GZ56|V9GZ56_HUMAN Isoform of Q9Y4Z0, U6 snRNA-associated Sm-like protein LSm4 (Fragment) OS=Homo sapiens OX=9606 GN=LSM4 PE=1	3		+	19.6138	23.1268	3.51306	NaN;False;0	NaN;False;0	NaN;False;0	21.3574733734131;False;0	23.2575168609619;False;0	21.5277881622314;False;0	20.2883739471436;True;0	19.9329395294189;True;0	18.6199970245361;True;0	22.29052734375;False;0	25.5638370513916;False;0	21.5261173248291;False;0	biological regulation;catabolic process;cellular catabolic process;cellular macromolecule catabolic process;cellular macromolecule metabolic process;cellular metabolic process;cellular nitrogen compound metabolic process;cellular process;exonucleolytic nuclear-transcribed mRNA catabolic process involved in deadenylation-dependent decay;gene expression;macromolecule catabolic process;macromolecule…		cell part;cytoplasmic part;cytosol;intracellular organelle part;intracellular part;macromolecular complex;nuclear part;organelle part;ribonucleoprotein complex;small nuclear ribonucleoprotein complex;spliceosomal complex;U6 snRNP	RNA degradation;Spliceosome	1	1	1	10.1	7.8299	0.0091047	6.6637	15738000	3
P01833	P01833	Polymeric immunoglobulin receptor;Secretory component	PIGR	sp|P01833|PIGR_HUMAN Polymeric immunoglobulin receptor OS=Homo sapiens OX=9606 GN=PIGR PE=1 SV=4	1		+	19.063	22.5672	3.50411	NaN;False;0	NaN;False;0	NaN;False;0	22.5801792144775;False;0	20.960391998291;False;0	20.9154872894287;False;0	18.2437419891357;True;0	20.2406349182129;True;0	18.7047595977783;True;0	23.5165309906006;False;0	23.2678527832031;False;0	20.9170684814453;False;0	anatomical structure homeostasis;biological regulation;cell surface receptor linked signaling pathway;cellular component organization;cellular component organization or biogenesis;cellular localization;cellular macromolecule localization;cellular membrane organization;cellular process;cellular protein localization;cellular response to stimulus;detection of chemical stimulus;detection of chemical …	binding;immunoglobulin binding;immunoglobulin receptor activity;molecular transducer activity;polymeric immunoglobulin binding;polymeric immunoglobulin receptor activity;protein binding;protein complex binding;receptor activity;signal transducer activity;signaling receptor activity;transmembrane signaling receptor activity	cell part;extracellular membrane-bounded organelle;extracellular organelle;extracellular region part;extracellular space;extracellular vesicular exosome;integral to membrane;integral to plasma membrane;intrinsic to membrane;intrinsic to plasma membrane;macromolecular complex;membrane;membrane part;membrane-bounded organelle;membrane-bounded vesicle;organelle;plasma membrane;plasma membrane part;p…	Intestinal immune network for IgA production	2	2	2	2.4	83.283	0	11.14	10289000	2
P22735;P22735-2;H0YMQ8	P22735	Protein-glutamine gamma-glutamyltransferase K	TGM1	sp|P22735|TGM1_HUMAN Protein-glutamine gamma-glutamyltransferase K OS=Homo sapiens OX=9606 GN=TGM1 PE=1 SV=4	3			22.0951	25.5974	3.50224	20.1090774536133;False;0	18.6344928741455;False;0	18.4464530944824;False;0	25.9510498046875;False;0	24.2364597320557;False;0	23.3582229614258;False;0	23.4676208496094;False;0	22.6474628448486;False;0	20.1703548431396;False;0	26.8857650756836;False;0	26.5418548583984;False;0	23.3645286560059;False;0	anatomical structure morphogenesis;cell differentiation;cell envelope organization;cellular component organization;cellular component organization or biogenesis;cellular developmental process;cellular macromolecule metabolic process;cellular metabolic process;cellular process;cellular protein metabolic process;developmental process;epidermal cell differentiation;epithelial cell differentiation;ex…	binding;catalytic activity;cation binding;ion binding;metal ion binding;protein-glutamine gamma-glutamyltransferase activity;transferase activity;transferase activity, transferring acyl groups;transferase activity, transferring amino-acyl groups	adherens junction;anchoring junction;cell junction;cell part;cell-cell adherens junction;cell-cell junction;cornified envelope;cytoskeleton;extracellular membrane-bounded organelle;extracellular organelle;extracellular region part;extracellular vesicular exosome;intracellular non-membrane-bounded organelle;intracellular organelle;intracellular part;intrinsic to membrane;membrane part;membrane-bou…		9	9	9	12.6	89.786	0	64.1	97283000	31
H7C123;H7C2C5;F8W7C6;A0A087WV22;X1WI28;P27635;Q96L21	H7C123;H7C2C5;F8W7C6;A0A087WV22;X1WI28;P27635;Q96L21	60S ribosomal protein L10;60S ribosomal protein L10-like	RPL10;RPL10L	tr|H7C123|H7C123_HUMAN Isoform of P27635, 60S ribosomal protein L10 (Fragment) OS=Homo sapiens OX=9606 GN=RPL10 PE=1 SV=1;tr|H7C2C5|H7C2C5_HUMAN Isoform of P27635, 60S ribosomal protein L10 (Fragment) OS=Homo sapiens OX=9606 GN=RPL10 PE=1 SV=1;tr|F8W7C6|F8	7		+	18.2597	21.7381	3.47843	NaN;False;0	NaN;False;0	NaN;False;0	21.5434494018555;False;0	NaN;False;0	23.4066543579102;False;0	18.5998268127441;True;0	19.036413192749;True;0	17.1428184509277;True;0	22.4775371551514;False;0	19.3327407836914;True;0	23.4040565490723;False;0	biosynthetic process;catabolic process;cellular biosynthetic process;cellular catabolic process;cellular component disassembly;cellular component disassembly at cellular level;cellular component organization;cellular component organization at cellular level;cellular component organization or biogenesis;cellular component organization or biogenesis at cellular level;cellular macromolecular complex…	structural constituent of ribosome;structural molecule activity	cell part;cytoplasmic part;cytosol;cytosolic large ribosomal subunit;endoplasmic reticulum;intracellular membrane-bounded organelle;intracellular non-membrane-bounded organelle;intracellular organelle;intracellular organelle part;intracellular part;large ribosomal subunit;macromolecular complex;membrane;membrane-bounded organelle;non-membrane-bounded organelle;nucleus;organelle;organelle part;pol…	Ribosome	2	2	2	22	10.028	0	13.838	14177000	3
Q5T8U3;P62424;Q5T8U2	Q5T8U3;P62424	60S ribosomal protein L7a	RPL7A	tr|Q5T8U3|Q5T8U3_HUMAN Isoform of P62424, 60S ribosomal protein L7a (Fragment) OS=Homo sapiens OX=9606 GN=RPL7A PE=1 SV=1;sp|P62424|RL7A_HUMAN 60S ribosomal protein L7a OS=Homo sapiens OX=9606 GN=RPL7A PE=1 SV=2	3		+	18.8555	22.3273	3.47181	NaN;False;0	NaN;False;0	NaN;False;0	23.43772315979;False;0	16.8496494293213;False;0	23.4573497772217;False;0	19.8893566131592;True;0	20.1390132904053;True;0	16.5381393432617;True;0	24.3711910247803;False;0	19.1556091308594;False;0	23.4551296234131;False;0	biosynthetic process;catabolic process;cellular biosynthetic process;cellular catabolic process;cellular component biogenesis;cellular component biogenesis at cellular level;cellular component disassembly;cellular component disassembly at cellular level;cellular component organization;cellular component organization at cellular level;cellular component organization or biogenesis;cellular componen…	binding;nucleic acid binding;RNA binding;structural constituent of ribosome;structural molecule activity	adherens junction;anchoring junction;cell junction;cell part;cell-substrate adherens junction;cell-substrate junction;cytoplasm;cytoplasmic part;cytosol;cytosolic large ribosomal subunit;extracellular membrane-bounded organelle;extracellular organelle;extracellular region part;extracellular vesicular exosome;focal adhesion;intracellular membrane-bounded organelle;intracellular non-membrane-bounde…	Ribosome	3	3	3	18.8	21.545	0	18.938	22998000	4
P62701;C9JEH7;Q8TD47;P22090	P62701	40S ribosomal protein S4, X isoform	RPS4X	sp|P62701|RS4X_HUMAN 40S ribosomal protein S4, X isoform OS=Homo sapiens OX=9606 GN=RPS4X PE=1 SV=2	4			22.0958	25.5611	3.46527	18.6645927429199;False;0	19.1162929534912;False;0	19.4011631011963;False;0	25.14794921875;False;0	21.8559265136719;False;0	26.4377899169922;False;0	22.0258045196533;False;0	23.128490447998;False;0	21.1332015991211;False;0	26.0813159942627;False;0	24.1642284393311;False;0	26.4377765655518;False;0	biological regulation;biosynthetic process;catabolic process;cellular biosynthetic process;cellular catabolic process;cellular component disassembly;cellular component disassembly at cellular level;cellular component organization;cellular component organization at cellular level;cellular component organization or biogenesis;cellular component organization or biogenesis at cellular level;cellular …	binding;nucleic acid binding;RNA binding;rRNA binding;structural constituent of ribosome;structural molecule activity	adherens junction;anchoring junction;cell junction;cell part;cell-substrate adherens junction;cell-substrate junction;cytoplasmic part;cytosol;cytosolic small ribosomal subunit;extracellular membrane-bounded organelle;extracellular organelle;extracellular region part;extracellular vesicular exosome;focal adhesion;intracellular non-membrane-bounded organelle;intracellular organelle;intracellular o…	Ribosome	5	5	5	20.5	29.597	0	105.19	133550000	11
P52888;K7EIK4;K7EKB6;K7EMU4;K7EL32;K7EL02;K7EP46;P52888-2	P52888;K7EIK4;K7EKB6;K7EMU4;K7EL32;K7EL02;K7EP46;P52888-2	Thimet oligopeptidase	THOP1	sp|P52888|THOP1_HUMAN Thimet oligopeptidase OS=Homo sapiens OX=9606 GN=THOP1 PE=1 SV=2;tr|K7EIK4|K7EIK4_HUMAN Isoform of P52888, Thimet oligopeptidase (Fragment) OS=Homo sapiens OX=9606 GN=THOP1 PE=1 SV=1;tr|K7EKB6|K7EKB6_HUMAN Isoform of P52888, Thimet ol	8			18.5784	22.0139	3.43541	16.4321022033691;False;0	NaN;False;0	NaN;False;0	22.4947261810303;False;0	20.4382305145264;False;0	19.8668766021729;False;0	19.7939205169678;False;0	19.1617565155029;True;0	16.7796478271484;True;0	23.4298191070557;False;0	22.7450923919678;False;0	19.8666515350342;False;0	biological regulation;cellular metabolic process;cellular process;cellular response to stimulus;intracellular signal transduction;metabolic process;peptide metabolic process;regulation of biological process;regulation of cellular process;response to stimulus;signal transduction	binding;catalytic activity;cation binding;endopeptidase activity;hydrolase activity;ion binding;metal ion binding;metalloendopeptidase activity;metallopeptidase activity;peptidase activity;peptidase activity, acting on L-amino acid peptides;peptide binding	cell part;cytoplasm;intracellular part	African trypanosomiasis;Renin-angiotensin system	2	2	2	2.5	78.839	0	12.247	8375400	2
Q9UBR2	Q9UBR2	Cathepsin Z	CTSZ	sp|Q9UBR2|CATZ_HUMAN Cathepsin Z OS=Homo sapiens OX=9606 GN=CTSZ PE=1 SV=1	1			20.6085	24.0358	3.42733	NaN;False;0	NaN;False;0	19.9017448425293;False;0	23.5582618713379;False;0	22.7373790740967;False;0	22.5700588226318;False;0	20.2042446136475;True;0	19.9891147613525;True;0	21.632007598877;False;0	24.4922828674316;False;0	25.0442695617676;False;0	22.57080078125;False;0	anatomical structure morphogenesis;angiotensin maturation;biological regulation;branching morphogenesis of a tube;cellular macromolecule metabolic process;cellular metabolic process;cellular process;cellular protein metabolic process;developmental process;epithelial tube branching involved in lung morphogenesis;epithelial tube morphogenesis;hormone metabolic process;macromolecule metabolic proces…	catalytic activity;cysteine-type endopeptidase activity;cysteine-type peptidase activity;endopeptidase activity;hydrolase activity;peptidase activity;peptidase activity, acting on L-amino acid peptides	cell part;cytoplasmic part;endoplasmic reticulum;extracellular membrane-bounded organelle;extracellular organelle;extracellular region part;extracellular space;extracellular vesicular exosome;intracellular membrane-bounded organelle;intracellular organelle;intracellular part;lysosome;lytic vacuole;membrane;membrane-bounded organelle;membrane-bounded vesicle;organelle;plasma membrane;vacuole;vesic…	Lysosome	2	2	2	7.3	33.868	0	14.15	26551000	6
P10599;P10599-2	P10599;P10599-2	Thioredoxin	TXN	sp|P10599|THIO_HUMAN Thioredoxin OS=Homo sapiens OX=9606 GN=TXN PE=1 SV=3;sp|P10599-2|THIO_HUMAN Isoform of P10599, Isoform 2 of Thioredoxin OS=Homo sapiens OX=9606 GN=TXN	2			21.0536	24.4792	3.42558	17.5565204620361;False;0	18.6997146606445;False;0	17.8015823364258;False;0	23.5061416625977;False;0	22.2990856170654;False;0	24.3936862945557;False;0	20.9170684814453;False;0	22.711877822876;False;0	19.5318374633789;False;0	24.4425296783447;False;0	24.6039943695068;False;0	24.3910007476807;False;0	activation of protein kinase activity;activation of protein kinase B activity;biological regulation;biosynthetic process;cell communication;cell proliferation;cell redox homeostasis;cell-cell signaling;cellular biosynthetic process;cellular component movement;cellular homeostasis;cellular macromolecule metabolic process;cellular metabolic process;cellular nitrogen compound metabolic process;cellu…	catalytic activity;disulfide oxidoreductase activity;oxidoreductase activity;oxidoreductase activity, acting on a sulfur group of donors;oxidoreductase activity, acting on a sulfur group of donors, disulfide as acceptor;peptide disulfide oxidoreductase activity;protein disulfide oxidoreductase activity	cell part;cytoplasm;cytoplasmic part;cytosol;extracellular membrane-bounded organelle;extracellular organelle;extracellular region part;extracellular vesicular exosome;intracellular membrane-bounded organelle;intracellular organelle;intracellular organelle part;intracellular part;membrane-bounded organelle;membrane-bounded vesicle;mitochondrion;nuclear part;nucleoplasm;nucleus;organelle;organelle…		6	6	6	53.3	11.737	0	40.194	39962000	14
J3QSB4;P26373;P26373-2	J3QSB4;P26373;P26373-2	60S ribosomal protein L13	RPL13	tr|J3QSB4|J3QSB4_HUMAN Isoform of P26373, 60S ribosomal protein L13 (Fragment) OS=Homo sapiens OX=9606 GN=RPL13 PE=1 SV=1;sp|P26373|RL13_HUMAN 60S ribosomal protein L13 OS=Homo sapiens OX=9606 GN=RPL13 PE=1 SV=4;sp|P26373-2|RL13_HUMAN Isoform of P26373, Is	3			19.0505	22.409	3.35847	NaN;False;0	NaN;False;0	15.2755060195923;False;0	22.4017143249512;False;0	16.6432933807373;False;0	24.9419212341309;False;0	20.4250392913818;True;0	19.7162666320801;True;0	17.0101776123047;False;0	23.3375606536865;False;0	18.9487781524658;False;0	24.9405574798584;False;0	biosynthetic process;catabolic process;cellular biosynthetic process;cellular catabolic process;cellular component disassembly;cellular component disassembly at cellular level;cellular component organization;cellular component organization at cellular level;cellular component organization or biogenesis;cellular component organization or biogenesis at cellular level;cellular macromolecular complex…	binding;nucleic acid binding;RNA binding;structural constituent of ribosome;structural molecule activity	cell part;cytoplasm;cytoplasmic part;cytosol;cytosolic large ribosomal subunit;cytosolic part;cytosolic ribosome;intracellular membrane-bounded organelle;intracellular non-membrane-bounded organelle;intracellular organelle;intracellular organelle part;intracellular part;large ribosomal subunit;macromolecular complex;membrane;membrane-bounded organelle;non-membrane-bounded organelle;nuclear part;n…	Ribosome	3	3	3	23.8	14.692	0	21.204	37914000	3
P31946-2	P31946-2	14-3-3 protein beta/alpha;14-3-3 protein beta/alpha, N-terminally processed	YWHAB	sp|P31946-2|1433B_HUMAN Isoform of P31946, Isoform Short of 14-3-3 protein beta/alpha OS=Homo sapiens OX=9606 GN=YWHAB	1			22.1282	25.4796	3.35145	18.992057800293;False;0	18.7593555450439;False;0	19.529613494873;False;0	24.8983631134033;False;0	23.4597644805908;False;0	24.8436164855957;False;0	22.3538017272949;False;0	22.7715282440186;False;0	21.259256362915;False;0	25.8312282562256;False;0	25.7644577026367;False;0	24.8432598114014;False;0	activation of MAPKK activity;activation of protein kinase activity;apoptosis;axon guidance;biological regulation;biosynthetic process;cell death;cell surface receptor linked signaling pathway;cellular biosynthetic process;cellular component assembly;cellular component organization;cellular component organization or biogenesis;cellular macromolecule metabolic process;cellular metabolic process;cel…	amine binding;amino acid binding;binding;carboxylic acid binding;enzyme binding;histone deacetylase binding;phosphoprotein binding;phosphoserine binding;protein binding;protein binding transcription factor activity;protein domain specific binding;protein phosphorylated amino acid binding;transcription cofactor activity;transcription corepressor activity;transcription factor binding transcription …	adherens junction;anchoring junction;cell junction;cell part;cell-substrate adherens junction;cell-substrate junction;cytoplasm;cytoplasmic membrane-bounded vesicle;cytoplasmic part;cytoplasmic vesicle;cytoplasmic vesicle membrane;cytoplasmic vesicle part;cytosol;extracellular membrane-bounded organelle;extracellular organelle;extracellular region part;extracellular vesicular exosome;focal adhesi…	Cell cycle;Neurotrophin signaling pathway;Oocyte meiosis	8	5	1	36.5	27.85	0	95.717	74639000	15
Q93077;Q7L7L0;P04908	Q93077;Q7L7L0;P04908	Histone H2A type 1-C;Histone H2A type 3;Histone H2A type 1-B/E	HIST1H2AC;HIST3H2A;HIST1H2AB	sp|Q93077|H2A1C_HUMAN Histone H2A type 1-C OS=Homo sapiens OX=9606 GN=HIST1H2AC PE=1 SV=3;sp|Q7L7L0|H2A3_HUMAN Histone H2A type 3 OS=Homo sapiens OX=9606 GN=HIST3H2A PE=1 SV=3;sp|P04908|H2A1B_HUMAN Histone H2A type 1-B/E OS=Homo sapiens OX=9606 GN=HIST1H2A	3		+	18.9488	22.2931	3.34435	NaN;False;0	NaN;False;0	NaN;False;0	23.8392276763916;False;0	NaN;False;0	24.8719272613525;False;0	20.9178791046143;True;0	18.2904396057129;True;0	17.6380023956299;True;0	24.7745475769043;False;0	17.2330760955811;True;0	24.8717346191406;False;0	biological regulation;cellular component disassembly;cellular component disassembly at cellular level;cellular component organization;cellular component organization at cellular level;cellular component organization or biogenesis;cellular component organization or biogenesis at cellular level;cellular macromolecular complex disassembly;cellular macromolecular complex subunit organization;cellular…	binding;DNA binding;nucleic acid binding	cell part;chromosomal part;extracellular membrane-bounded organelle;extracellular organelle;extracellular region part;extracellular vesicular exosome;intracellular membrane-bounded organelle;intracellular organelle;intracellular organelle part;intracellular part;macromolecular complex;membrane-bounded organelle;membrane-bounded vesicle;nuclear chromosome part;nuclear nucleosome;nuclear part;nucle…	Systemic lupus erythematosus	4	1	1	35.4	14.105	0.0017422	8.1486	45713000	4
P62258;P62258-2;K7EIT4;B4DJF2;I3L3T1;K7EM20;I3L0W5	P62258;P62258-2	14-3-3 protein epsilon	YWHAE	sp|P62258|1433E_HUMAN 14-3-3 protein epsilon OS=Homo sapiens OX=9606 GN=YWHAE PE=1 SV=1;sp|P62258-2|1433E_HUMAN Isoform of P62258, Isoform SV of 14-3-3 protein epsilon OS=Homo sapiens OX=9606 GN=YWHAE	7			23.7527	27.0938	3.34113	21.7114505767822;False;0	19.9786052703857;False;0	20.4608592987061;False;0	26.3874168395996;False;0	25.3280372619629;False;0	26.3255157470703;False;0	25.0731639862061;False;0	23.9933452606201;False;0	22.1915950775146;False;0	27.3238868713379;False;0	27.632007598877;False;0	26.3256015777588;False;0	anatomical structure development;apoptosis;biological regulation;biosynthetic process;cell cycle;cell cycle process;cell death;cell migration;cell motility;cell surface receptor linked signaling pathway;cellular biosynthetic process;cellular chemical homeostasis;cellular component movement;cellular component organization;cellular component organization at cellular level;cellular component organiz…	amine binding;amino acid binding;antigen binding;binding;carboxylic acid binding;channel regulator activity;enzyme binding;histone deacetylase binding;ion channel binding;MHC class II protein complex binding;MHC protein complex binding;phosphoprotein binding;phosphoserine binding;potassium channel regulator activity;protein binding;protein dimerization activity;protein heterodimerization activity…	adherens junction;anchoring junction;axon;cell junction;cell part;cell projection;cell-substrate adherens junction;cell-substrate junction;cytoplasmic membrane-bounded vesicle;cytoplasmic part;cytoplasmic vesicle;cytoplasmic vesicle membrane;cytoplasmic vesicle part;cytoskeletal part;cytosol;extracellular membrane-bounded organelle;extracellular organelle;extracellular region part;extracellular v…	Cell cycle;Neurotrophin signaling pathway;Oocyte meiosis	12	10	10	47.5	29.174	0	89.051	219910000	45
Q9UQ80-2;Q9UQ80;F8VR77;F8VZ69;H0YIN7;F8W0A3	Q9UQ80-2;Q9UQ80	Proliferation-associated protein 2G4	PA2G4	sp|Q9UQ80-2|PA2G4_HUMAN Isoform of Q9UQ80, Isoform 2 of Proliferation-associated protein 2G4 OS=Homo sapiens OX=9606 GN=PA2G4;sp|Q9UQ80|PA2G4_HUMAN Proliferation-associated protein 2G4 OS=Homo sapiens OX=9606 GN=PA2G4 PE=1 SV=3	6			21.8275	25.1565	3.32906	19.3546848297119;False;0	NaN;False;0	20.3208389282227;False;0	25.236349105835;False;0	21.9638423919678;False;0	25.029842376709;False;0	22.7160720825195;False;0	20.7170219421387;True;0	22.0492630004883;False;0	26.1699733734131;False;0	24.2678527832031;False;0	25.0317058563232;False;0	biological regulation;biosynthetic process;cell cycle arrest;cell cycle process;cell proliferation;cellular biosynthetic process;cellular macromolecule biosynthetic process;cellular macromolecule metabolic process;cellular metabolic process;cellular nitrogen compound metabolic process;cellular process;macromolecule biosynthetic process;macromolecule metabolic process;metabolic process;ncRNA metab…	binding;DNA binding;enzyme binding;nucleic acid binding;nucleic acid binding transcription factor activity;protein binding;sequence-specific DNA binding transcription factor activity;ubiquitin protein ligase binding	cell part;cytoplasm;extracellular membrane-bounded organelle;extracellular organelle;extracellular region part;extracellular vesicular exosome;intracellular membrane-bounded organelle;intracellular non-membrane-bounded organelle;intracellular organelle;intracellular organelle part;intracellular part;macromolecular complex;membrane;membrane-bounded organelle;membrane-bounded vesicle;non-membrane-b…		8	8	8	28.8	38.059	0	68.886	79854000	14
P63104;E7EX29;B0AZS6;P63104-2;B7Z2E6;H0YB80;E7ESK7;E5RGE1;E5RIR4;E9PD24;E7EVZ2	P63104;E7EX29;B0AZS6;P63104-2;B7Z2E6;H0YB80;E7ESK7	14-3-3 protein zeta/delta	YWHAZ	sp|P63104|1433Z_HUMAN 14-3-3 protein zeta/delta OS=Homo sapiens OX=9606 GN=YWHAZ PE=1 SV=1;tr|E7EX29|E7EX29_HUMAN Isoform of P63104, 14-3-3 protein zeta/delta (Fragment) OS=Homo sapiens OX=9606 GN=YWHAZ PE=1 SV=1;tr|B0AZS6|B0AZS6_HUMAN Isoform of P63104, c	11			22.7276	26.0474	3.31983	20.5373573303223;False;0	18.8015823364258;False;0	19.7414283752441;False;0	25.6576519012451;False;0	24.2406234741211;False;0	25.0078792572021;False;0	23.8950424194336;False;0	22.8151893615723;False;0	21.4725875854492;False;0	26.5897808074951;False;0	26.5462779998779;False;0	25.0062446594238;False;0	amine transport;apoptosis;biological regulation;biosynthetic process;blood coagulation;cell activation;cell death;cellular biosynthetic process;cellular component assembly;cellular component assembly at cellular level;cellular component organization;cellular component organization at cellular level;cellular component organization or biogenesis;cellular component organization or biogenesis at cell…	binding;catalytic activity;enzyme binding;identical protein binding;kinase activity;kinase binding;protein binding;protein kinase binding;transcription factor binding;transferase activity;transferase activity, transferring phosphorus-containing groups;ubiquitin protein ligase binding	adherens junction;anchoring junction;blood microparticle;cell junction;cell leading edge;cell part;cell-substrate adherens junction;cell-substrate junction;cytoplasm;cytoplasmic membrane-bounded vesicle;cytoplasmic part;cytoplasmic vesicle;cytoplasmic vesicle membrane;cytoplasmic vesicle part;cytoskeletal part;cytosol;extracellular membrane-bounded organelle;extracellular organelle;extracellular …	Cell cycle;Neurotrophin signaling pathway;Oocyte meiosis	8	6	5	37.6	27.745	0	168.68	109350000	31
P30041	P30041	Peroxiredoxin-6	PRDX6	sp|P30041|PRDX6_HUMAN Peroxiredoxin-6 OS=Homo sapiens OX=9606 GN=PRDX6 PE=1 SV=3	1			21.7749	25.0871	3.3122	20.1378860473633;False;0	17.7385940551758;False;0	18.3385181427002;False;0	24.6006546020508;False;0	21.0265216827393;False;0	26.3900089263916;False;0	23.5044574737549;False;0	21.7512359619141;False;0	20.0690727233887;False;0	25.5344524383545;False;0	23.3375606536865;False;0	26.3893604278564;False;0	catabolic process;cellular catabolic process;cellular lipid catabolic process;cellular lipid metabolic process;cellular metabolic process;cellular process;cellular response to chemical stimulus;cellular response to hydrogen peroxide;cellular response to oxidative stress;cellular response to reactive oxygen species;cellular response to stimulus;cellular response to stress;hydrogen peroxide catabol…	antioxidant activity;binding;carboxylic ester hydrolase activity;catalytic activity;enzyme binding;glutathione peroxidase activity;hydrolase activity;hydrolase activity, acting on ester bonds;lipase activity;oxidoreductase activity;oxidoreductase activity, acting on paired donors, with incorporation or reduction of molecular oxygen;oxidoreductase activity, acting on peroxide as acceptor;peroxidas…	cell part;cytoplasm;cytoplasmic membrane-bounded vesicle;cytoplasmic part;cytoplasmic vesicle;cytosol;extracellular membrane-bounded organelle;extracellular organelle;extracellular region part;extracellular space;extracellular vesicular exosome;intracellular membrane-bounded organelle;intracellular organelle;intracellular part;lysosome;lytic vacuole;membrane;membrane-bounded organelle;membrane-bo…	Methane metabolism;Phenylalanine metabolism;Phenylpropanoid biosynthesis	6	6	6	35.3	25.035	0	59.692	117220000	13
O96019-2;O96019;C9JQT2;H7C5S0	O96019-2;O96019	Actin-like protein 6A	ACTL6A	sp|O96019-2|ACL6A_HUMAN Isoform of O96019, Isoform 2 of Actin-like protein 6A OS=Homo sapiens OX=9606 GN=ACTL6A;sp|O96019|ACL6A_HUMAN Actin-like protein 6A OS=Homo sapiens OX=9606 GN=ACTL6A PE=1 SV=1	4		+	18.7534	22.0472	3.29375	NaN;False;0	NaN;False;0	NaN;False;0	23.7049026489258;False;0	18.0539684295654;False;0	21.1413021087646;False;0	19.7355251312256;True;0	19.0744876861572;True;0	17.4502868652344;True;0	24.6375465393066;False;0	20.3645286560059;False;0	21.139461517334;False;0	anatomical structure development;ATP-dependent chromatin remodeling;biological regulation;biosynthetic process;cellular biosynthetic process;cellular component organization;cellular component organization at cellular level;cellular component organization or biogenesis;cellular component organization or biogenesis at cellular level;cellular macromolecule biosynthetic process;cellular macromolecule…	binding;chromatin binding;protein binding transcription factor activity;transcription coactivator activity;transcription cofactor activity;transcription factor binding transcription factor activity	cell part;chromatin;chromatin remodeling complex;chromosomal part;DNA helicase complex;H4/H2A histone acetyltransferase complex;histone acetyltransferase complex;Ino80 complex;intracellular membrane-bounded organelle;intracellular organelle;intracellular organelle part;intracellular part;macromolecular complex;membrane;membrane-bounded organelle;npBAF complex;NuA4 histone acetyltransferase comple…		3	3	3	8.5	43.236	0	20.36	16259000	6
Q9Y570;Q9Y570-4;Q9Y570-2;Q9Y570-3	Q9Y570;Q9Y570-4;Q9Y570-2	Protein phosphatase methylesterase 1	PPME1	sp|Q9Y570|PPME1_HUMAN Protein phosphatase methylesterase 1 OS=Homo sapiens OX=9606 GN=PPME1 PE=1 SV=3;sp|Q9Y570-4|PPME1_HUMAN Isoform of Q9Y570, Isoform 4 of Protein phosphatase methylesterase 1 OS=Homo sapiens OX=9606 GN=PPME1;sp|Q9Y570-2|PPME1_HUMAN Isof	4			20.1438	23.4101	3.26626	NaN;False;0	16.7530345916748;False;0	17.5195217132568;False;0	22.3682632446289;False;0	22.3806800842285;False;0	22.2469310760498;False;0	20.4192199707031;True;0	20.7634449005127;False;0	19.248872756958;False;0	23.2961406707764;False;0	24.6864566802979;False;0	22.2477149963379;False;0	biological regulation;cellular macromolecule metabolic process;cellular metabolic process;cellular process;cellular protein metabolic process;demethylation;macromolecule metabolic process;macromolecule modification;metabolic process;negative regulation of catalytic activity;negative regulation of molecular function;one-carbon metabolic process;primary metabolic process;protein dealkylation;protei…	binding;carboxylic ester hydrolase activity;catalytic activity;enzyme binding;enzyme inhibitor activity;enzyme regulator activity;hydrolase activity;hydrolase activity, acting on ester bonds;phosphatase binding;phosphatase inhibitor activity;phosphatase regulator activity;protein binding;protein C-terminal methylesterase activity;protein methylesterase activity;protein phosphatase 2A binding;prot…			3	3	3	7	42.315	0	17.87	16150000	5
P39023;B5MCW2;H7C422;G5E9G0;F8WCR1;H7C3M2	P39023;B5MCW2;H7C422;G5E9G0	60S ribosomal protein L3	RPL3	sp|P39023|RL3_HUMAN 60S ribosomal protein L3 OS=Homo sapiens OX=9606 GN=RPL3 PE=1 SV=2;tr|B5MCW2|B5MCW2_HUMAN Isoform of P39023, 60S ribosomal protein L3 (Fragment) OS=Homo sapiens OX=9606 GN=RPL3 PE=1 SV=1;tr|H7C422|H7C422_HUMAN Isoform of P39023, 60S rib	6		+	19.6956	22.9255	3.22999	NaN;False;0	NaN;False;0	NaN;False;0	23.4880466461182;False;0	NaN;False;0	25.4058208465576;False;0	20.9026756286621;True;0	19.2677059173584;True;0	18.916296005249;True;0	24.4234218597412;False;0	18.9459247589111;True;0	25.4073028564453;False;0	biosynthetic process;catabolic process;cellular biosynthetic process;cellular catabolic process;cellular component disassembly;cellular component disassembly at cellular level;cellular component organization;cellular component organization at cellular level;cellular component organization or biogenesis;cellular component organization or biogenesis at cellular level;cellular macromolecular complex…	binding;nucleic acid binding;RNA binding;structural constituent of ribosome;structural molecule activity	adherens junction;anchoring junction;cell junction;cell part;cell-substrate adherens junction;cell-substrate junction;cytoplasm;cytoplasmic part;cytosol;cytosolic large ribosomal subunit;extracellular membrane-bounded organelle;extracellular organelle;extracellular region part;extracellular vesicular exosome;focal adhesion;intracellular membrane-bounded organelle;intracellular non-membrane-bounde…	Ribosome	5	5	5	10.9	46.108	0	36.365	56219000	7
Q9BVA1	Q9BVA1	Tubulin beta-2B chain	TUBB2B	sp|Q9BVA1|TBB2B_HUMAN Tubulin beta-2B chain OS=Homo sapiens OX=9606 GN=TUBB2B PE=1 SV=1	1		+	18.9169	22.137	3.22018	NaN;False;0	NaN;False;0	NaN;False;0	20.7780418395996;False;0	NaN;False;0	26.2307891845703;False;0	19.0486373901367;True;0	21.2280769348145;True;0	16.4738960266113;True;0	21.7097778320313;False;0	18.469669342041;True;0	26.2316913604736;False;0	cell migration;cell motility;cellular component assembly;cellular component assembly at cellular level;cellular component movement;cellular component organization;cellular component organization at cellular level;cellular component organization or biogenesis;cellular component organization or biogenesis at cellular level;cellular macromolecular complex assembly;cellular macromolecular complex sub…	binding;catalytic activity;GTP binding;GTPase activity;guanyl nucleotide binding;guanyl ribonucleotide binding;hydrolase activity;hydrolase activity, acting on acid anhydrides;hydrolase activity, acting on acid anhydrides, in phosphorus-containing anhydrides;nucleoside-triphosphatase activity;nucleotide binding;purine nucleotide binding;purine ribonucleoside triphosphate binding;purine ribonucleo…	cell part;cytoplasm;cytoskeletal part;intracellular membrane-bounded organelle;intracellular organelle;intracellular organelle part;intracellular part;macromolecular complex;membrane-bounded organelle;microtubule;nucleus;organelle;organelle part;protein complex	Gap junction;Pathogenic Escherichia coli infection;Phagosome	16	3	1	48.5	49.953	0	22.276	80549000	6
P01834	P01834	Ig kappa chain C region	IGKC	sp|P01834|IGKC_HUMAN Immunoglobulin kappa constant OS=Homo sapiens OX=9606 GN=IGKC PE=1 SV=2	1		+	19.2405	22.4499	3.2094	NaN;False;0	NaN;False;0	NaN;False;0	23.6465282440186;False;0	21.7796936035156;False;0	NaN;False;0	20.6078758239746;True;0	20.7833309173584;True;0	16.3303661346436;True;0	24.581184387207;False;0	24.0853748321533;False;0	18.6832141876221;True;0	activation of immune response;anatomical structure homeostasis;biological regulation;cellular component organization;cellular component organization or biogenesis;cellular membrane organization;cellular process;complement activation;complement activation, classical pathway;defense response;endocytosis;establishment of localization;homeostatic process;humoral immune response;immune effector proces…	antigen binding;binding	blood microparticle;cell part;extracellular membrane-bounded organelle;extracellular organelle;extracellular region;extracellular region part;extracellular space;extracellular vesicular exosome;membrane;membrane-bounded organelle;membrane-bounded vesicle;organelle;plasma membrane;vesicle		2	2	2	31.8	11.765	0	18.044	16732000	2
P31151;Q86SG5	P31151;Q86SG5	Protein S100-A7;Protein S100-A7A	S100A7;S100A7A	sp|P31151|S10A7_HUMAN Protein S100-A7 OS=Homo sapiens OX=9606 GN=S100A7 PE=1 SV=4;sp|Q86SG5|S1A7A_HUMAN Protein S100-A7A OS=Homo sapiens OX=9606 GN=S100A7A PE=1 SV=3	2			19.2666	22.4421	3.17553	16.58522605896;False;0	NaN;False;0	NaN;False;0	23.1397113800049;False;0	20.6531066894531;False;0	20.3040981292725;False;0	19.9459247589111;False;0	19.6255035400391;True;0	18.2283611297607;True;0	24.0690727233887;False;0	22.9583683013916;False;0	20.2989387512207;False;0	anatomical structure development;anatomical structure formation involved in morphogenesis;angiogenesis;biological regulation;cell differentiation;cellular developmental process;cellular process;defense response;defense response to bacterium;defense response to Gram-negative bacterium;developmental process;epidermal cell differentiation;epidermis development;epithelial cell differentiation;immune …	binding;calcium ion binding;cation binding;ion binding;metal ion binding;protein binding;protein self-association;RAGE receptor binding;receptor binding;transition metal ion binding;zinc ion binding	adherens junction;anchoring junction;cell junction;cell part;cell-substrate adherens junction;cell-substrate junction;cytoplasm;cytoplasmic part;cytosol;endoplasmic reticulum;extracellular membrane-bounded organelle;extracellular organelle;extracellular region;extracellular region part;extracellular vesicular exosome;focal adhesion;intracellular membrane-bounded organelle;intracellular organelle;…		2	2	2	22.8	11.471	0	14.918	12284000	6
P16401	P16401	Histone H1.5	HIST1H1B	sp|P16401|H15_HUMAN Histone H1.5 OS=Homo sapiens OX=9606 GN=HIST1H1B PE=1 SV=3	1		+	19.8717	23.0425	3.17084	NaN;False;0	NaN;False;0	NaN;False;0	23.4388561248779;False;0	NaN;False;0	25.774995803833;False;0	21.1421279907227;True;0	20.0275630950928;True;0	18.4452896118164;True;0	24.3711910247803;False;0	18.9817523956299;True;0	25.7745475769043;False;0	biological regulation;cellular component assembly;cellular component assembly at cellular level;cellular component organization;cellular component organization at cellular level;cellular component organization or biogenesis;cellular component organization or biogenesis at cellular level;cellular macromolecular complex assembly;cellular macromolecular complex subunit organization;cellular process;…	binding;chromatin binding;chromatin DNA binding;DNA binding;enzyme binding;histone deacetylase binding;nucleic acid binding;protein binding;structure-specific DNA binding	cell part;chromatin;chromosomal part;extracellular membrane-bounded organelle;extracellular organelle;extracellular region part;extracellular vesicular exosome;heterochromatin;intracellular organelle part;intracellular part;macromolecular complex;membrane-bounded organelle;membrane-bounded vesicle;nuclear chromatin;nuclear chromosome part;nuclear heterochromatin;nuclear part;nucleosome;organelle;…		2	2	2	10.2	22.58	0	12.432	68789000	3
Q96FJ2;P63167	Q96FJ2;P63167	Dynein light chain 2, cytoplasmic;Dynein light chain 1, cytoplasmic	DYNLL2;DYNLL1	sp|Q96FJ2|DYL2_HUMAN Dynein light chain 2, cytoplasmic OS=Homo sapiens OX=9606 GN=DYNLL2 PE=1 SV=1;sp|P63167|DYL1_HUMAN Dynein light chain 1, cytoplasmic OS=Homo sapiens OX=9606 GN=DYNLL1 PE=1 SV=1	2		+	19.2015	22.3452	3.1437	NaN;False;0	NaN;False;0	NaN;False;0	23.9117774963379;False;0	NaN;False;0	21.5222911834717;False;0	19.630407333374;True;0	19.8793659210205;True;0	18.094747543335;True;0	24.8432598114014;False;0	20.6710262298584;True;0	21.5213317871094;False;0	actin cytoskeleton organization;actin filament-based process;anatomical structure development;anatomical structure morphogenesis;antigen processing and presentation;antigen processing and presentation of exogenous antigen;antigen processing and presentation of exogenous peptide antigen;antigen processing and presentation of exogenous peptide antigen via MHC class II;antigen processing and present…	catalytic activity;enzyme regulator activity;hydrolase activity;hydrolase activity, acting on acid anhydrides;hydrolase activity, acting on acid anhydrides, in phosphorus-containing anhydrides;motor activity;nitric-oxide synthase regulator activity;nucleoside-triphosphatase activity;pyrophosphatase activity	cell part;cell projection;centrosome;chromosomal part;cilium;cytoplasm;cytoplasmic dynein complex;cytoplasmic part;cytoskeletal part;cytosol;dynein complex;extracellular membrane-bounded organelle;extracellular organelle;extracellular region part;extracellular vesicular exosome;intracellular membrane-bounded organelle;intracellular non-membrane-bounded organelle;intracellular organelle;intracellu…	Vasopressin-regulated water reabsorption	1	1	1	12.4	10.35	0.0017606	8.485	18794000	2
P56537;B7ZBH1;P56537-2;F8WD20;A0A0B4J1Y7;A0A0U1RQV5;F8WDS6	P56537;B7ZBH1;P56537-2	Eukaryotic translation initiation factor 6	EIF6	sp|P56537|IF6_HUMAN Eukaryotic translation initiation factor 6 OS=Homo sapiens OX=9606 GN=EIF6 PE=1 SV=1;tr|B7ZBH1|B7ZBH1_HUMAN Isoform of P56537, Eukaryotic translation initiation factor 6 (Fragment) OS=Homo sapiens OX=9606 GN=EIF6 PE=1 SV=1;sp|P56537-2|I	7			22.9078	26.0145	3.10675	19.4182929992676;False;0	18.4135284423828;False;0	21.7844657897949;False;0	25.3272228240967;False;0	26.1532020568848;False;0	23.321849822998;False;0	22.7795658111572;False;0	22.4272632598877;False;0	23.5165309906006;False;0	26.2606925964355;False;0	28.4590454101563;False;0	23.3238868713379;False;0	cellular component assembly;cellular component assembly at cellular level;cellular component biogenesis;cellular component biogenesis at cellular level;cellular component organization;cellular component organization at cellular level;cellular component organization or biogenesis;cellular component organization or biogenesis at cellular level;cellular localization;cellular macromolecular complex a…	binding;nucleic acid binding;ribonucleoprotein binding;ribosomal large subunit binding;ribosome binding;RNA binding;translation factor activity, nucleic acid binding;translation initiation factor activity	cell part;cytoplasm;cytoskeletal part;extracellular membrane-bounded organelle;extracellular organelle;extracellular region part;extracellular vesicular exosome;intermediate filament;intracellular membrane-bounded organelle;intracellular non-membrane-bounded organelle;intracellular organelle;intracellular organelle part;intracellular part;lamin filament;macromolecular complex;membrane-bounded org…	Ribosome biogenesis in eukaryotes	4	4	4	20	26.599	0	47.313	131870000	26
P35219	P35219	Carbonic anhydrase-related protein	CA8	sp|P35219|CAH8_HUMAN Carbonic anhydrase-related protein OS=Homo sapiens OX=9606 GN=CA8 PE=1 SV=3	1			23.6375	26.7418	3.10434	19.209529876709;False;0	20.2777824401855;False;0	22.323657989502;False;0	25.7125492095947;False;0	25.5113430023193;False;0	25.7581176757813;False;0	22.57080078125;False;0	24.289119720459;False;0	24.052583694458;False;0	26.6458148956299;False;0	27.8203125;False;0	25.7593879699707;False;0	biological regulation;cellular metabolic process;cellular process;cellular response to stimulus;inositol lipid-mediated signaling;intracellular signal transduction;metabolic process;one-carbon metabolic process;phosphatidylinositol-mediated signaling;regulation of biological process;regulation of cellular process;response to stimulus;signal transduction;small molecule metabolic process	binding;carbonate dehydratase activity;carbon-oxygen lyase activity;catalytic activity;cation binding;hydro-lyase activity;ion binding;lyase activity;metal ion binding;transition metal ion binding;zinc ion binding	cell part;cytoplasm;intracellular part	Nitrogen metabolism	5	5	5	19	32.973	0	99.287	166690000	38
F8W1N5;F8VZJ2;F8VNW4;F8W0W4;H0YHX9;Q13765;E9PAV3-2;E9PAV3;F8VZ58;Q9BZK3	F8W1N5;F8VZJ2;F8VNW4;F8W0W4;H0YHX9;Q13765;E9PAV3-2;E9PAV3;F8VZ58;Q9BZK3	Nascent polypeptide-associated complex subunit alpha;Nascent polypeptide-associated complex subunit alpha, muscle-specific form;Putative nascent polypeptide-associated complex subunit alpha-like protein	NACA;NACAP1	tr|F8W1N5|F8W1N5_HUMAN Isoform of E9PAV3, Nascent polypeptide-associated complex subunit alpha (Fragment) OS=Homo sapiens OX=9606 GN=NACA PE=1 SV=1;tr|F8VZJ2|F8VZJ2_HUMAN Isoform of E9PAV3, Nascent polypeptide-associated complex subunit alpha OS=Homo sapie	10			19.0455	22.1252	3.07972	17.1782569885254;False;0	NaN;False;0	NaN;False;0	21.5174922943115;False;0	NaN;False;0	24.6437664031982;False;0	20.5356407165527;False;0	18.999231338501;True;0	17.6014804840088;True;0	22.4501037597656;False;0	19.2823505401611;True;0	24.6430625915527;False;0	anatomical structure development;anatomical structure morphogenesis;biological regulation;biosynthetic process;cardiac chamber development;cardiac ventricle development;cellular biosynthetic process;cellular macromolecule biosynthetic process;cellular macromolecule metabolic process;cellular metabolic process;cellular nitrogen compound metabolic process;cellular process;cellular protein metabolic…	binding;DNA binding;nucleic acid binding;protein binding;protein binding transcription factor activity;TBP-class protein binding;transcription coactivator activity;transcription cofactor activity;transcription factor binding;transcription factor binding transcription factor activity	cell part;cytoplasm;cytoplasmic part;extracellular membrane-bounded organelle;extracellular organelle;extracellular region part;extracellular vesicular exosome;intracellular membrane-bounded organelle;intracellular organelle;intracellular part;macromolecular complex;membrane-bounded organelle;membrane-bounded vesicle;nascent polypeptide-associated complex;nucleus;organelle;protein complex;vesicle		2	2	2	38	7.813	0	17.656	29363000	4
P07195;A0A3B3IS95;A8MW50;F5H793;C9J7H8	P07195;A0A3B3IS95	L-lactate dehydrogenase B chain	LDHB	sp|P07195|LDHB_HUMAN L-lactate dehydrogenase B chain OS=Homo sapiens OX=9606 GN=LDHB PE=1 SV=2;tr|A0A3B3IS95|A0A3B3IS95_HUMAN L-lactate dehydrogenase OS=Homo sapiens OX=9606 PE=3 SV=1	5			22.843	25.9025	3.05951	19.9324340820313;False;0	20.0775985717773;False;0	19.411750793457;False;0	26.78173828125;False;0	21.7571887969971;False;0	25.9332275390625;False;0	23.2961406707764;False;0	24.0934562683105;False;0	21.139461517334;False;0	27.7129287719727;False;0	24.0608520507813;False;0	25.9338207244873;False;0	carbohydrate metabolic process;carboxylic acid metabolic process;cellular ketone metabolic process;cellular metabolic process;cellular nitrogen compound metabolic process;cellular process;coenzyme metabolic process;cofactor metabolic process;heterocycle metabolic process;lactate metabolic process;metabolic process;monocarboxylic acid metabolic process;NAD metabolic process;nicotinamide nucleotide…	binding;catalytic activity;coenzyme binding;cofactor binding;lactate dehydrogenase activity;L-lactate dehydrogenase activity;NAD binding;nucleotide binding;oxidoreductase activity;oxidoreductase activity, acting on CH-OH group of donors;oxidoreductase activity, acting on the CH-OH group of donors, NAD or NADP as acceptor	cell part;cytoplasm;cytoplasmic part;cytosol;extracellular membrane-bounded organelle;extracellular organelle;extracellular region part;extracellular vesicular exosome;intracellular membrane-bounded organelle;intracellular organelle;intracellular part;membrane;membrane part;membrane raft;membrane-bounded organelle;membrane-bounded vesicle;mitochondrion;organelle;vesicle	Cysteine and methionine metabolism;Glycolysis / Gluconeogenesis;Propanoate metabolism;Pyruvate metabolism	10	10	9	30.5	36.638	0	121.09	185800000	25
A0A0U1RQF0;P49327;A0A1B0GTR5;A0A0U1RRG3	A0A0U1RQF0;P49327	Fatty acid synthase;[Acyl-carrier-protein] S-acetyltransferase;[Acyl-carrier-protein] S-malonyltransferase;3-oxoacyl-[acyl-carrier-protein] synthase;3-oxoacyl-[acyl-carrier-protein] reductase;3-hydroxyacyl-[acyl-carrier-protein] dehydratase;Enoyl-[acyl-carrier-protein] reductase;Oleoyl-[acyl-carrier-protein] hydrolase	FASN	tr|A0A0U1RQF0|A0A0U1RQF0_HUMAN Isoform of P49327, Fatty acid synthase OS=Homo sapiens OX=9606 GN=FASN PE=1 SV=1;sp|P49327|FAS_HUMAN Fatty acid synthase OS=Homo sapiens OX=9606 GN=FASN PE=1 SV=3	4		+	18.517	21.5706	3.05355	NaN;False;0	NaN;False;0	NaN;False;0	22.5257606506348;False;0	NaN;False;0	22.7266464233398;False;0	19.0130977630615;True;0	19.8958625793457;True;0	16.6420936584473;True;0	23.4551296234131;False;0	18.5300807952881;True;0	22.7265033721924;False;0	acetyl-CoA metabolic process;acyl-CoA biosynthetic process;acyl-CoA metabolic process;acylglycerol biosynthetic process;acylglycerol metabolic process;amine metabolic process;biological regulation;biosynthetic process;carboxylic acid biosynthetic process;carboxylic acid metabolic process;cell differentiation;cellular amine metabolic process;cellular amino acid metabolic process;cellular biosynthe…	[acyl-carrier-protein] S-acetyltransferase activity;[acyl-carrier-protein] S-malonyltransferase activity;3-hydroxyacyl-[acyl-carrier-protein] dehydratase activity;3-hydroxyoctanoyl-[acyl-carrier-protein] dehydratase activity;3-hydroxypalmitoyl-[acyl-carrier-protein] dehydratase activity;3-oxoacyl-[acyl-carrier-protein] reductase (NADPH) activity;3-oxoacyl-[acyl-carrier-protein] synthase activity;…	cell part;cytoplasm;cytoplasmic membrane-bounded vesicle;cytoplasmic part;cytoplasmic vesicle;cytosol;extracellular membrane-bounded organelle;extracellular organelle;extracellular region part;extracellular vesicular exosome;glycogen granule;Golgi apparatus;intracellular membrane-bounded organelle;intracellular organelle;intracellular part;melanosome;membrane;membrane-bounded organelle;membrane-b…	Fatty acid biosynthesis;Insulin signaling pathway	4	4	4	2	273.2	0	24.83	12979000	4
Q02878;F8VR69;F8VZ45;U3KQR5	Q02878;F8VR69;F8VZ45;U3KQR5	60S ribosomal protein L6	RPL6	sp|Q02878|RL6_HUMAN 60S ribosomal protein L6 OS=Homo sapiens OX=9606 GN=RPL6 PE=1 SV=3;tr|F8VR69|F8VR69_HUMAN Isoform of Q02878, 60S ribosomal protein L6 (Fragment) OS=Homo sapiens OX=9606 GN=RPL6 PE=1 SV=8;tr|F8VZ45|F8VZ45_HUMAN Isoform of Q02878, 60S rib	4		+	19.6869	22.7324	3.04552	NaN;False;0	NaN;False;0	NaN;False;0	22.8899841308594;False;0	NaN;False;0	25.6209526062012;False;0	19.6832504272461;True;0	20.07421875;True;0	19.303201675415;True;0	23.8190937042236;False;0	18.7572593688965;True;0	25.6208686828613;False;0	biological regulation;biosynthetic process;catabolic process;cellular biosynthetic process;cellular catabolic process;cellular component disassembly;cellular component disassembly at cellular level;cellular component organization;cellular component organization at cellular level;cellular component organization or biogenesis;cellular component organization or biogenesis at cellular level;cellular …	binding;DNA binding;nucleic acid binding;RNA binding;structural constituent of ribosome;structural molecule activity	adherens junction;anchoring junction;cell junction;cell part;cell-substrate adherens junction;cell-substrate junction;cytoplasmic part;cytosol;cytosolic large ribosomal subunit;focal adhesion;intracellular membrane-bounded organelle;intracellular non-membrane-bounded organelle;intracellular organelle;intracellular organelle part;intracellular part;large ribosomal subunit;macromolecular complex;me…	Ribosome	2	2	2	5.9	32.728	0	12.012	59375000	2
P15924;P15924-3;P15924-2	P15924;P15924-3;P15924-2	Desmoplakin	DSP	sp|P15924|DESP_HUMAN Desmoplakin OS=Homo sapiens OX=9606 GN=DSP PE=1 SV=3;sp|P15924-3|DESP_HUMAN Isoform of P15924, Isoform DSPIa of Desmoplakin OS=Homo sapiens OX=9606 GN=DSP;sp|P15924-2|DESP_HUMAN Isoform of P15924, Isoform DPII of Desmoplakin OS=Homo sa	3			27.1809	30.2264	3.04547	24.7806568145752;False;0	23.9261474609375;False;0	23.7354774475098;False;0	29.2696323394775;False;0	27.7881126403809;False;0	30.3705024719238;False;0	28.1410217285156;False;0	27.9371929168701;False;0	25.4645080566406;False;0	30.2076930999756;False;0	30.0989875793457;False;0	30.3724384307861;False;0	adherens junction organization;anatomical structure development;anatomical structure morphogenesis;apoptosis;cardiac muscle tissue morphogenesis;cell death;cell differentiation;cell junction organization;cell-cell junction organization;cellular component disassembly;cellular component disassembly at cellular level;cellular component disassembly involved in apoptosis;cellular component organizatio…	binding;binding, bridging;enzyme binding;kinase binding;protein binding;protein binding, bridging;protein kinase binding;protein kinase C binding;scaffold protein binding;structural constituent of cytoskeleton;structural molecule activity	adherens junction;anchoring junction;basolateral plasma membrane;cell junction;cell part;cell-cell adherens junction;cell-cell contact zone;cell-cell junction;cornified envelope;cytoplasmic part;cytoskeletal part;cytoskeleton;desmosome;extracellular membrane-bounded organelle;extracellular organelle;extracellular region part;extracellular vesicular exosome;fascia adherens;intercalated disc;interm…	Arrhythmogenic right ventricular cardiomyopathy (ARVC)	91	91	91	30.5	331.77	0	323.31	2325900000	338
P12236;P12235;V9GYG0	P12236;P12235;V9GYG0	ADP/ATP translocase 3;ADP/ATP translocase 3, N-terminally processed;ADP/ATP translocase 1	SLC25A6;SLC25A4	sp|P12236|ADT3_HUMAN ADP/ATP translocase 3 OS=Homo sapiens OX=9606 GN=SLC25A6 PE=1 SV=4;sp|P12235|ADT1_HUMAN ADP/ATP translocase 1 OS=Homo sapiens OX=9606 GN=SLC25A4 PE=1 SV=4;tr|V9GYG0|V9GYG0_HUMAN Isoform of P12235, ADP/ATP translocase 1 OS=Homo sapiens	3			21.2964	24.3306	3.03415	20.0179443359375;False;0	17.576587677002;False;0	17.1900749206543;False;0	24.1842288970947;False;0	20.064868927002;False;0	25.5048923492432;False;0	23.3778247833252;False;0	21.5914936065674;False;0	18.9199810028076;False;0	25.1174354553223;False;0	22.3698616027832;False;0	25.5044574737549;False;0	active induction of host immune response by virus;adenine nucleotide transport;adenine transport;ADP transport;apoptosis;apoptotic mitochondrial changes;ATP transport;biological regulation;cell death;cellular component organization;cellular component organization at cellular level;cellular component organization or biogenesis;cellular component organization or biogenesis at cellular level;cellula…	active transmembrane transporter activity;adenine transmembrane transporter activity;antiporter activity;ATP:ADP antiporter activity;nucleobase transmembrane transporter activity;nucleobase-containing compound transmembrane transporter activity;purine base transmembrane transporter activity;secondary active transmembrane transporter activity;solute:solute antiporter activity;substrate-specific tr…	cell part;cytoplasmic part;integral to membrane;integral to plasma membrane;intracellular membrane-bounded organelle;intracellular organelle;intracellular organelle part;intracellular part;intrinsic to membrane;intrinsic to plasma membrane;macromolecular complex;membrane;membrane part;membrane-bounded organelle;mitochondrial inner membrane;mitochondrial inner membrane presequence translocase comp…	Calcium signaling pathway;Huntington's disease;Parkinson's disease	7	7	2	23.8	32.866	0	45.265	69180000	16
P62753;A2A3R7;A2A3R5	P62753;A2A3R7;A2A3R5	40S ribosomal protein S6	RPS6	sp|P62753|RS6_HUMAN 40S ribosomal protein S6 OS=Homo sapiens OX=9606 GN=RPS6 PE=1 SV=1;tr|A2A3R7|A2A3R7_HUMAN Isoform of P62753, 40S ribosomal protein S6 OS=Homo sapiens OX=9606 GN=RPS6 PE=1 SV=1;tr|A2A3R5|A2A3R5_HUMAN Isoform of P62753, 40S ribosomal prot	3		+	19.5693	22.5766	3.00732	NaN;False;0	NaN;False;0	NaN;False;0	23.4691123962402;False;0	NaN;False;0	24.411937713623;False;0	19.6438179016113;True;0	21.4967079162598;True;0	17.5673866271973;True;0	24.4040565490723;False;0	18.9152660369873;True;0	24.4105396270752;False;0	activation-induced cell death of T cells;anatomical structure development;anatomical structure morphogenesis;apoptosis;biological regulation;biosynthetic process;carbohydrate homeostasis;catabolic process;cell activation;cell activation involved in immune response;cell cycle checkpoint;cell cycle phase;cell cycle process;cell death;cell development;cell differentiation;cell proliferation;cell sur…	binding;enzyme binding;kinase binding;protein binding;protein kinase binding;structural constituent of ribosome;structural molecule activity	cell body;cell part;cell projection;cytoplasm;cytoplasmic part;cytosol;cytosolic small ribosomal subunit;dendrite;intracellular membrane-bounded organelle;intracellular non-membrane-bounded organelle;intracellular organelle;intracellular organelle part;intracellular part;macromolecular complex;membrane;membrane-bounded organelle;neuron projection;non-membrane-bounded organelle;nuclear part;nucleo…	Insulin signaling pathway;mTOR signaling pathway;Ribosome	2	2	2	8	28.68	0	14.444	33933000	4
P25311;C9JEV0	P25311;C9JEV0	Zinc-alpha-2-glycoprotein	AZGP1	sp|P25311|ZA2G_HUMAN Zinc-alpha-2-glycoprotein OS=Homo sapiens OX=9606 GN=AZGP1 PE=1 SV=2;tr|C9JEV0|C9JEV0_HUMAN Isoform of P25311, Zinc-alpha-2-glycoprotein OS=Homo sapiens OX=9606 GN=AZGP1 PE=1 SV=1	2			24.6952	27.7016	3.00638	22.5626029968262;False;0	21.7485733032227;False;0	20.669116973877;False;0	27.1020851135254;False;0	25.9722423553467;False;0	26.7843418121338;False;0	25.9247894287109;False;0	25.7619247436523;False;0	22.3988475799561;False;0	28.0348567962646;False;0	28.2802963256836;False;0	26.7895488739014;False;0	anatomical structure homeostasis;antigen processing and presentation;antigen processing and presentation of peptide antigen;antigen processing and presentation of peptide antigen via MHC class I;biological adhesion;biological regulation;cell adhesion;cellular process;detection of chemical stimulus;detection of chemical stimulus involved in sensory perception;detection of chemical stimulus involve…	antigen binding;binding;catalytic activity;glycoprotein binding;hydrolase activity;hydrolase activity, acting on ester bonds;macromolecule transmembrane transporter activity;nuclease activity;peptide antigen binding;peptide binding;protein binding;protein transmembrane transporter activity;protein transporter activity;ribonuclease activity;substrate-specific transmembrane transporter activity;sub…	cell part;extracellular membrane-bounded organelle;extracellular organelle;extracellular region;extracellular region part;extracellular space;extracellular vesicular exosome;intracellular membrane-bounded organelle;intracellular organelle;intracellular part;macromolecular complex;membrane;membrane part;membrane-bounded organelle;membrane-bounded vesicle;MHC class I protein complex;MHC protein com…		8	8	8	29.5	34.258	0	80.058	336860000	77
P68871;A0A2R8Y7R2;F8W6P5;E9PFT6;P02042;E9PEW8;A0A0J9YWK4;C9JRG0;A8MUF7;A0A2R8Y7X9;P69892;P69891;P02100	P68871;A0A2R8Y7R2;F8W6P5;E9PFT6;P02042	Hemoglobin subunit beta;LVV-hemorphin-7;Spinorphin;Hemoglobin subunit delta	HBB;HBD	sp|P68871|HBB_HUMAN Hemoglobin subunit beta OS=Homo sapiens OX=9606 GN=HBB PE=1 SV=2;tr|A0A2R8Y7R2|A0A2R8Y7R2_HUMAN Isoform of P68871, Hemoglobin subunit beta OS=Homo sapiens OX=9606 GN=HBB PE=1 SV=1;tr|F8W6P5|F8W6P5_HUMAN Isoform of P68871, Hemoglobin sub	13			22.0259	25.0257	2.9998	20.87912940979;False;0	19.709056854248;False;0	16.3916625976563;False;0	24.8731441497803;False;0	22.4148044586182;False;0	24.5544166564941;False;0	24.2389965057373;False;0	23.7181644439697;False;0	18.1206016540527;False;0	25.8068580627441;False;0	24.7181644439697;False;0	24.5521545410156;False;0	anion transport;bicarbonate transport;biological adhesion;biological regulation;blood coagulation;catabolic process;cell adhesion;cell-cell adhesion;cellular catabolic process;cellular component assembly;cellular component organization;cellular component organization or biogenesis;cellular membrane organization;cellular metabolic process;cellular process;cellular response to chemical stimulus;cel…	binding;cation binding;heme binding;hemoglobin binding;ion binding;iron ion binding;metal ion binding;oxygen binding;oxygen transporter activity;protein binding;substrate-specific transporter activity;tetrapyrrole binding;transition metal ion binding;transporter activity	blood microparticle;cell part;cytoplasmic membrane-bounded vesicle lumen;cytoplasmic part;cytoplasmic vesicle part;cytosol;cytosolic part;endocytic vesicle lumen;extracellular membrane-bounded organelle;extracellular organelle;extracellular region;extracellular region part;extracellular vesicular exosome;haptoglobin-hemoglobin complex;hemoglobin complex;intracellular organelle part;intracellular …	African trypanosomiasis;Malaria	5	5	3	35.4	15.998	0	39.184	63832000	20
O75223;M0QZK8;B8ZZK2;O75223-3;H7BZK5;A0A0B4J1Y4;O75223-2;O75223-4	O75223;M0QZK8;B8ZZK2;O75223-3	Gamma-glutamylcyclotransferase	GGCT	sp|O75223|GGCT_HUMAN Gamma-glutamylcyclotransferase OS=Homo sapiens OX=9606 GN=GGCT PE=1 SV=1;tr|M0QZK8|M0QZK8_HUMAN Uncharacterized protein OS=Homo sapiens OX=9606 PE=4 SV=1;tr|B8ZZK2|B8ZZK2_HUMAN Isoform of O75223, Gamma-glutamylcyclotransferase OS=Homo	8			22.2611	25.2559	2.99479	20.0709857940674;False;0	18.7762908935547;False;0	18.836519241333;False;0	25.163158416748;False;0	23.9107704162598;False;0	23.4557952880859;False;0	23.4298191070557;False;0	22.7895488739014;False;0	20.5638370513916;False;0	26.0954704284668;False;0	26.2169704437256;False;0	23.4551296234131;False;0	amine biosynthetic process;amine metabolic process;apoptotic mitochondrial changes;biosynthetic process;carboxylic acid biosynthetic process;carboxylic acid metabolic process;cellular amine metabolic process;cellular amino acid biosynthetic process;cellular amino acid metabolic process;cellular biosynthetic process;cellular component organization;cellular component organization at cellular level;…	binding;catalytic activity;gamma-glutamylcyclotransferase activity;identical protein binding;protein binding;protein dimerization activity;protein homodimerization activity;transferase activity;transferase activity, transferring acyl groups;transferase activity, transferring amino-acyl groups	cell part;cytoplasmic part;cytosol;extracellular membrane-bounded organelle;extracellular organelle;extracellular region part;extracellular vesicular exosome;intracellular part;membrane-bounded organelle;membrane-bounded vesicle;organelle;vesicle	Glutathione metabolism	5	5	5	29.3	21.007	0	69.1	66867000	23
Q16778;P33778;P23527;P06899;Q8N257;Q6DRA6;Q6DN03	Q16778;P33778;P23527;P06899;Q8N257	Histone H2B type 2-E;Histone H2B type 1-B;Histone H2B type 1-O;Histone H2B type 1-J;Histone H2B type 3-B	HIST2H2BE;HIST1H2BB;HIST1H2BO;HIST1H2BJ;HIST3H2BB	sp|Q16778|H2B2E_HUMAN Histone H2B type 2-E OS=Homo sapiens OX=9606 GN=HIST2H2BE PE=1 SV=3;sp|P33778|H2B1B_HUMAN Histone H2B type 1-B OS=Homo sapiens OX=9606 GN=HIST1H2BB PE=1 SV=2;sp|P23527|H2B1O_HUMAN Histone H2B type 1-O OS=Homo sapiens OX=9606 GN=HIST1H	7			26.0912	29.0596	2.96841	23.5737266540527;False;0	22.9855842590332;False;0	22.6130619049072;False;0	29.6428985595703;False;0	23.8054313659668;False;0	30.491455078125;False;0	26.931568145752;False;0	26.9976577758789;False;0	24.3443508148193;False;0	30.5754241943359;False;0	26.1114768981934;False;0	30.4919013977051;False;0	antibacterial humoral response;antimicrobial humoral response;cellular component assembly;cellular component assembly at cellular level;cellular component organization;cellular component organization at cellular level;cellular component organization or biogenesis;cellular component organization or biogenesis at cellular level;cellular macromolecular complex assembly;cellular macromolecular comple…	binding;DNA binding;nucleic acid binding	cell part;chromosomal part;extracellular membrane-bounded organelle;extracellular organelle;extracellular region part;extracellular space;extracellular vesicular exosome;intracellular membrane-bounded organelle;intracellular organelle;intracellular organelle part;intracellular part;macromolecular complex;membrane-bounded organelle;membrane-bounded vesicle;nuclear chromosome part;nuclear nucleosom…	Systemic lupus erythematosus	6	6	2	41.3	13.92	0	71.746	2389700000	64
G3V3U4;G3V3I1;G3V295;G3V5Z7;P60900-2;P60900	G3V3U4;G3V3I1;G3V295;G3V5Z7;P60900-2;P60900	Proteasome subunit alpha type;Proteasome subunit alpha type-6	PSMA6	tr|G3V3U4|G3V3U4_HUMAN Isoform of P60900, Proteasome subunit alpha type OS=Homo sapiens OX=9606 GN=PSMA6 PE=1 SV=1;tr|G3V3I1|G3V3I1_HUMAN Isoform of P60900, Proteasome subunit alpha type OS=Homo sapiens OX=9606 GN=PSMA6 PE=1 SV=1;tr|G3V295|G3V295_HUMAN Iso	6			19.682	22.6128	2.9308	17.9334316253662;False;0	NaN;False;0	NaN;False;0	23.1350440979004;False;0	21.613597869873;False;0	19.8472652435303;False;0	21.2933368682861;False;0	20.4750881195068;True;0	17.2776584625244;True;0	24.0690727233887;False;0	23.9225234985352;False;0	19.8468990325928;False;0	activation of immune response;activation of innate immune response;anaphase-promoting complex-dependent proteasomal ubiquitin-dependent protein catabolic process;antigen processing and presentation;antigen processing and presentation of exogenous antigen;antigen processing and presentation of exogenous peptide antigen;antigen processing and presentation of exogenous peptide antigen via MHC class …	binding;catalytic activity;endopeptidase activity;hydrolase activity;NF-kappaB binding;nucleic acid binding;nucleotide binding;peptidase activity;peptidase activity, acting on L-amino acid peptides;protein binding;purine nucleotide binding;purine ribonucleoside triphosphate binding;purine ribonucleotide binding;ribonucleotide binding;RNA binding;threonine-type endopeptidase activity;threonine-typ…	cell part;contractile fiber;contractile fiber part;cytoplasm;cytoplasmic mRNA processing body;cytoplasmic part;cytosol;extracellular membrane-bounded organelle;extracellular organelle;extracellular region part;extracellular vesicular exosome;intracellular membrane-bounded organelle;intracellular non-membrane-bounded organelle;intracellular organelle;intracellular organelle part;intracellular part…	Proteasome	1	1	1	12.1	11.57	0.001845	10.312	13614000	4
P13639;K7EJ74;K7EP67;Q15029-2;Q15029-3;Q15029	P13639	Elongation factor 2	EEF2	sp|P13639|EF2_HUMAN Elongation factor 2 OS=Homo sapiens OX=9606 GN=EEF2 PE=1 SV=4	6			23.2739	26.2011	2.92723	20.8309917449951;False;0	20.3056240081787;False;0	19.5818729400635;False;0	26.7693176269531;False;0	21.1938037872314;False;0	27.4012813568115;False;0	24.1946029663086;False;0	24.3169994354248;False;0	21.310079574585;False;0	27.6997528076172;False;0	23.5044574737549;False;0	27.3991737365723;False;0	biological regulation;biosynthetic process;cell differentiation;cellular biosynthetic process;cellular developmental process;cellular macromolecule biosynthetic process;cellular macromolecule metabolic process;cellular metabolic process;cellular process;cellular protein metabolic process;developmental process;gene expression;hemopoietic progenitor cell differentiation;macromolecule biosynthetic p…	binding;catalytic activity;enzyme binding;GTP binding;GTPase activity;guanyl nucleotide binding;guanyl ribonucleotide binding;hydrolase activity;hydrolase activity, acting on acid anhydrides;hydrolase activity, acting on acid anhydrides, in phosphorus-containing anhydrides;kinase binding;nucleic acid binding;nucleoside-triphosphatase activity;nucleotide binding;protein binding;protein kinase bind…	aggresome;cell part;cytoplasm;cytoplasmic part;cytosol;extracellular membrane-bounded organelle;extracellular organelle;extracellular region part;extracellular vesicular exosome;inclusion body;intracellular membrane-bounded organelle;intracellular organelle;intracellular part;macromolecular complex;membrane;membrane-bounded organelle;membrane-bounded vesicle;nucleus;organelle;plasma membrane;poly…		20	20	20	21.8	95.337	0	135.48	297990000	45
P17066;P48741	P17066;P48741	Heat shock 70 kDa protein 6;Putative heat shock 70 kDa protein 7	HSPA6;HSPA7	sp|P17066|HSP76_HUMAN Heat shock 70 kDa protein 6 OS=Homo sapiens OX=9606 GN=HSPA6 PE=1 SV=2;sp|P48741|HSP77_HUMAN Putative heat shock 70 kDa protein 7 OS=Homo sapiens OX=9606 GN=HSPA7 PE=5 SV=2	2			21.9295	24.8519	2.92237	17.6123790740967;False;0	19.4385471343994;False;0	19.6271705627441;False;0	25.0392723083496;False;0	20.4941215515137;False;0	25.7852897644043;False;0	20.9742126464844;False;0	23.4551296234131;False;0	21.3591747283936;False;0	25.9715843200684;False;0	22.7994651794434;False;0	25.7845668792725;False;0	cellular macromolecule metabolic process;cellular metabolic process;cellular process;cellular protein metabolic process;cellular response to heat;cellular response to stimulus;cellular response to stress;macromolecule metabolic process;metabolic process;primary metabolic process;protein folding;protein metabolic process;protein refolding;response to abiotic stimulus;response to chemical stimulus;…	adenyl nucleotide binding;adenyl ribonucleotide binding;ATP binding;ATPase activity;ATPase activity, coupled;binding;catalytic activity;enzyme binding;heat shock protein binding;hydrolase activity;hydrolase activity, acting on acid anhydrides;hydrolase activity, acting on acid anhydrides, in phosphorus-containing anhydrides;nucleoside-triphosphatase activity;nucleotide binding;protein binding;pur…	blood microparticle;cell part;centriole;cytoplasm;cytoplasmic part;cytoskeletal part;cytosol;extracellular membrane-bounded organelle;extracellular organelle;extracellular region part;extracellular vesicular exosome;intracellular non-membrane-bounded organelle;intracellular organelle;intracellular organelle part;intracellular part;membrane-bounded organelle;membrane-bounded vesicle;microtubule or…	Antigen processing and presentation;Endocytosis;MAPK signaling pathway;Measles;Protein processing in endoplasmic reticulum;Spliceosome;Toxoplasmosis	8	1	1	14.2	71.027	0.0017699	8.5519	95506000	8
H3BMH2;H3BSC1;P62491-2;Q15907-2;P62491;Q15907;B4DQU5;P57735	H3BMH2;H3BSC1;P62491-2;Q15907-2;P62491;Q15907	Ras-related protein Rab-11A;Ras-related protein Rab-11B	RAB11A;RAB11B	tr|H3BMH2|H3BMH2_HUMAN Isoform of P62491, Ras-related protein Rab-11A (Fragment) OS=Homo sapiens OX=9606 GN=RAB11A PE=4 SV=1;tr|H3BSC1|H3BSC1_HUMAN Isoform of P62491, Ras-related protein Rab-11A OS=Homo sapiens OX=9606 GN=RAB11A PE=1 SV=1;sp|P62491-2|RB11A	8			19.8842	22.7963	2.91208	16.8170337677002;False;0	15.3373079299927;False;0	18.3929290771484;False;0	22.6779251098633;False;0	17.7788600921631;False;0	24.6947422027588;False;0	20.1825294494629;False;0	19.3494892120361;False;0	20.1206016540527;False;0	23.60964012146;False;0	20.0821285247803;False;0	24.6971035003662;False;0	astral microtubule organization;biological regulation;cation transport;cell cycle process;cell projection organization;cellular component assembly;cellular component assembly at cellular level;cellular component organization;cellular component organization at cellular level;cellular component organization or biogenesis;cellular component organization or biogenesis at cellular level;cellular local…	binding;catalytic activity;cytoskeletal protein binding;GDP binding;GTP binding;GTPase activity;guanyl nucleotide binding;guanyl ribonucleotide binding;hydrolase activity;hydrolase activity, acting on acid anhydrides;hydrolase activity, acting on acid anhydrides, in phosphorus-containing anhydrides;microtubule binding;myosin binding;myosin V binding;nucleoside-triphosphatase activity;nucleotide b…	axon;cell division site part;cell junction;cell part;cell projection;clathrin coated vesicle membrane;clathrin-coated vesicle;cleavage furrow;coated vesicle;coated vesicle membrane;cytoplasmic membrane-bounded vesicle;cytoplasmic part;cytoplasmic vesicle;cytoplasmic vesicle membrane;cytoplasmic vesicle part;cytoskeletal part;cytosol;endocytic vesicle;endocytic vesicle membrane;endosomal part;endo…	Endocrine and other factor-regulated calcium reabsorption;Endocytosis;Pancreatic secretion;Vasopressin-regulated water reabsorption	5	5	5	34.2	17.668	0	29.959	34592000	5
P51178;P51178-2	P51178;P51178-2	1-phosphatidylinositol 4,5-bisphosphate phosphodiesterase delta-1	PLCD1	sp|P51178|PLCD1_HUMAN 1-phosphatidylinositol 4,5-bisphosphate phosphodiesterase delta-1 OS=Homo sapiens OX=9606 GN=PLCD1 PE=1 SV=2;sp|P51178-2|PLCD1_HUMAN Isoform of P51178, Isoform 2 of 1-phosphatidylinositol 4,5-bisphosphate phosphodiesterase delta-1 OS=	2		+	19.0471	21.9521	2.90492	NaN;False;0	NaN;False;0	NaN;False;0	22.1902675628662;False;0	NaN;False;0	24.197380065918;False;0	20.1467418670654;True;0	20.2337093353271;True;0	16.7609748840332;True;0	23.1237621307373;False;0	18.5378341674805;True;0	24.1946029663086;False;0	anatomical structure development;anatomical structure formation involved in morphogenesis;angiogenesis;biological regulation;blood vessel development;catabolic process;cellular lipid metabolic process;cellular metabolic process;cellular process;cellular response to stimulus;developmental process;embryonic organ development;inositol phosphate metabolic process;intracellular signal transduction;lab…	binding;calcium ion binding;catalytic activity;cation binding;GTPase activating protein binding;hydrolase activity;hydrolase activity, acting on ester bonds;ion binding;lipase activity;lipid binding;metal ion binding;molecular transducer activity;phosphatidic acid binding;phosphatidylinositol phospholipase C activity;phosphatidylserine binding;phospholipase activity;phospholipase C activity;phosp…	cell part;cytoplasm;cytoplasmic part;cytosol;extracellular membrane-bounded organelle;extracellular organelle;extracellular region part;extracellular vesicular exosome;intracellular part;membrane;membrane-bounded organelle;membrane-bounded vesicle;organelle;plasma membrane;vesicle	Calcium signaling pathway;Inositol phosphate metabolism;Phosphatidylinositol signaling system	4	4	4	6.9	85.664	0	122.32	24023000	5
P18669;P15259;Q8N0Y7	P18669;P15259;Q8N0Y7	Phosphoglycerate mutase 1;Phosphoglycerate mutase 2;Probable phosphoglycerate mutase 4	PGAM1;PGAM2;PGAM4	sp|P18669|PGAM1_HUMAN Phosphoglycerate mutase 1 OS=Homo sapiens OX=9606 GN=PGAM1 PE=1 SV=2;sp|P15259|PGAM2_HUMAN Phosphoglycerate mutase 2 OS=Homo sapiens OX=9606 GN=PGAM2 PE=1 SV=3;sp|Q8N0Y7|PGAM4_HUMAN Probable phosphoglycerate mutase 4 OS=Homo sapiens O	3			20.9295	23.7921	2.86258	19.1306915283203;False;0	17.3805122375488;False;0	17.176212310791;False;0	23.582332611084;False;0	19.060152053833;False;0	25.4939479827881;False;0	22.4922828674316;False;0	21.3910007476807;False;0	18.9053630828857;False;0	24.5165309906006;False;0	21.3645286560059;False;0	25.4953365325928;False;0	alcohol biosynthetic process;alcohol catabolic process;alcohol metabolic process;biological regulation;biosynthetic process;carbohydrate biosynthetic process;carbohydrate catabolic process;carbohydrate metabolic process;catabolic process;cellular biosynthetic process;cellular carbohydrate biosynthetic process;cellular carbohydrate catabolic process;cellular carbohydrate metabolic process;cellular…	2,3-bisphosphoglycerate-dependent phosphoglycerate mutase activity;binding;bisphosphoglycerate 2-phosphatase activity;bisphosphoglycerate mutase activity;bisphosphoglycerate phosphatase activity;catalytic activity;cofactor binding;enzyme binding;hydrolase activity;hydrolase activity, acting on ester bonds;intramolecular transferase activity;intramolecular transferase activity, phosphotransferases…	cell part;cytoplasm;cytoplasmic part;cytosol;extracellular membrane-bounded organelle;extracellular organelle;extracellular region part;extracellular vesicular exosome;intracellular membrane-bounded organelle;intracellular organelle;intracellular part;membrane;membrane-bounded organelle;membrane-bounded vesicle;nucleus;organelle;vesicle	Glycolysis / Gluconeogenesis;Methane metabolism	6	6	6	35.4	28.804	0	45.248	61254000	15
A0A286YEY4;A0A286YFJ8;P01859;P01861	A0A286YEY4;A0A286YFJ8;P01859;P01861	Ig gamma-2 chain C region;Ig gamma-4 chain C region	IGHG2;IGHG4	tr|A0A286YEY4|A0A286YEY4_HUMAN Isoform of P01859, Immunoglobulin heavy constant gamma 2 (Fragment) OS=Homo sapiens OX=9606 GN=IGHG2 PE=1 SV=1;tr|A0A286YFJ8|A0A286YFJ8_HUMAN Isoform of P01861, Immunoglobulin heavy constant gamma 4 (Fragment) OS=Homo sapiens	4			19.7131	22.5686	2.85544	18.2100811004639;False;0	16.4800491333008;False;0	NaN;False;0	23.1179256439209;False;0	20.9192028045654;False;0	20.4271202087402;False;0	21.5731143951416;False;0	20.4971656799316;False;0	17.0690784454346;True;0	24.052583694458;False;0	23.2258224487305;False;0	20.4272632598877;False;0	activation of immune response;biological regulation;complement activation;complement activation, classical pathway;defense response;humoral immune response;immune effector process;immune response;immune system process;innate immune response;macromolecule metabolic process;metabolic process;positive regulation of biological process;positive regulation of immune response;positive regulation of immu…	antigen binding;binding	blood microparticle;extracellular membrane-bounded organelle;extracellular organelle;extracellular region;extracellular region part;extracellular space;extracellular vesicular exosome;membrane-bounded organelle;membrane-bounded vesicle;organelle;vesicle		4	1	1	10.9	43.805	0.0018248	9.8485	12891000	3
J3KS10;J3QRI7;J3QQQ9;J3QQV1;E5RIT6;J3QRC4;Q9UNX3;P61254	J3KS10;J3QRI7;J3QQQ9;J3QQV1;E5RIT6;J3QRC4;Q9UNX3;P61254	60S ribosomal protein L26-like 1;60S ribosomal protein L26	RPL26;RPL26L1	tr|J3KS10|J3KS10_HUMAN Isoform of P61254, 60S ribosomal protein L26 (Fragment) OS=Homo sapiens OX=9606 GN=RPL26 PE=4 SV=1;tr|J3QRI7|J3QRI7_HUMAN Isoform of P61254, 60S ribosomal protein L26 (Fragment) OS=Homo sapiens OX=9606 GN=RPL26 PE=4 SV=1;tr|J3QQQ9|J3	8		+	18.5429	21.3862	2.84326	NaN;False;0	NaN;False;0	NaN;False;0	22.3887157440186;False;0	NaN;False;0	23.3139762878418;False;0	18.6143207550049;True;0	19.7112598419189;True;0	17.303150177002;True;0	23.3238868713379;False;0	17.5245342254639;True;0	23.310079574585;False;0	biosynthetic process;catabolic process;cellular biosynthetic process;cellular catabolic process;cellular component biogenesis;cellular component biogenesis at cellular level;cellular component disassembly;cellular component disassembly at cellular level;cellular component organization;cellular component organization at cellular level;cellular component organization or biogenesis;cellular componen…	binding;nucleic acid binding;RNA binding;structural constituent of ribosome;structural molecule activity	cell part;cytoplasmic part;cytosol;cytosolic large ribosomal subunit;extracellular membrane-bounded organelle;extracellular organelle;extracellular region part;extracellular vesicular exosome;intracellular organelle part;intracellular part;large ribosomal subunit;macromolecular complex;membrane;membrane-bounded organelle;membrane-bounded vesicle;organelle;organelle part;ribonucleoprotein complex;…	Ribosome	2	2	2	33.3	7.3225	0	12.015	15919000	2
C9JXB8;C9JNW5;P83731	C9JXB8;C9JNW5;P83731	60S ribosomal protein L24	RPL24	tr|C9JXB8|C9JXB8_HUMAN Isoform of P83731, 60S ribosomal protein L24 OS=Homo sapiens OX=9606 GN=RPL24 PE=1 SV=1;tr|C9JNW5|C9JNW5_HUMAN Isoform of P83731, 60S ribosomal protein L24 OS=Homo sapiens OX=9606 GN=RPL24 PE=1 SV=1;sp|P83731|RL24_HUMAN 60S ribosomal	3		+	19.707	22.5446	2.83753	NaN;False;0	NaN;False;0	NaN;False;0	22.326000213623;False;0	18.7399444580078;False;0	23.3376960754395;False;0	19.8316287994385;True;0	19.9894847869873;True;0	19.2999572753906;True;0	23.2534961700439;False;0	21.0426006317139;False;0	23.3375606536865;False;0	anatomical structure development;axon guidance;biological regulation;biosynthetic process;catabolic process;cell cycle checkpoint;cell cycle process;cellular biosynthetic process;cellular catabolic process;cellular component assembly;cellular component assembly at cellular level;cellular component disassembly;cellular component disassembly at cellular level;cellular component organization;cellula…	binding;nucleic acid binding;RNA binding;structural constituent of ribosome;structural molecule activity	cell part;cytoplasmic part;cytosol;cytosolic large ribosomal subunit;extracellular membrane-bounded organelle;extracellular organelle;extracellular region part;extracellular vesicular exosome;intracellular non-membrane-bounded organelle;intracellular organelle;intracellular organelle part;intracellular part;large ribosomal subunit;macromolecular complex;membrane;membrane-bounded organelle;membran…	Ribosome	2	2	2	14	14.369	0	12.493	16297000	3
P43155-3;P43155-2;P43155	P43155-3;P43155-2;P43155	Carnitine O-acetyltransferase	CRAT	sp|P43155-3|CACP_HUMAN Isoform of P43155, Isoform 3 of Carnitine O-acetyltransferase OS=Homo sapiens OX=9606 GN=CRAT;sp|P43155-2|CACP_HUMAN Isoform of P43155, Isoform 2 of Carnitine O-acetyltransferase OS=Homo sapiens OX=9606 GN=CRAT;sp|P43155|CACP_HUMAN C	3		+	18.8859	21.7178	2.83187	NaN;False;0	NaN;False;0	NaN;False;0	22.5296955108643;False;0	NaN;False;0	23.0888233184814;False;0	20.6028728485107;True;0	19.1956596374512;True;0	16.8592319488525;True;0	23.4676208496094;False;0	18.5971431732178;True;0	23.0886116027832;False;0	amine metabolic process;betaine metabolic process;carboxylic acid catabolic process;carboxylic acid metabolic process;carnitine metabolic process;carnitine metabolic process, CoA-linked;catabolic process;cellular amine metabolic process;cellular amino acid metabolic process;cellular catabolic process;cellular ketone metabolic process;cellular lipid catabolic process;cellular lipid metabolic proce…	acetyltransferase activity;binding;carnitine O-acetyltransferase activity;carnitine O-acyltransferase activity;catalytic activity;O-acetyltransferase activity;O-acyltransferase activity;protein binding;receptor binding;transferase activity;transferase activity, transferring acyl groups;transferase activity, transferring acyl groups other than amino-acyl groups	cell part;cytoplasmic part;endoplasmic reticulum;intracellular membrane-bounded organelle;intracellular organelle;intracellular organelle lumen;intracellular organelle part;intracellular part;membrane;membrane-bounded organelle;membrane-enclosed lumen;microbody;microbody lumen;microbody part;mitochondrial inner membrane;mitochondrial membrane;mitochondrial part;mitochondrion;organelle;organelle i…	Peroxisome	3	3	3	5.1	61.87	0	19.568	14976000	4
P15121;E9PEF9;E9PCX2;C9JRZ8;C9JRZ8-2	P15121;E9PEF9;E9PCX2;C9JRZ8;C9JRZ8-2	Aldose reductase;Aldo-keto reductase family 1 member B15	AKR1B1;AKR1B15	sp|P15121|ALDR_HUMAN Aldose reductase OS=Homo sapiens OX=9606 GN=AKR1B1 PE=1 SV=3;tr|E9PEF9|E9PEF9_HUMAN Isoform of P15121, Aldose reductase OS=Homo sapiens OX=9606 GN=AKR1B1 PE=1 SV=1;tr|E9PCX2|E9PCX2_HUMAN Isoform of P15121, Aldose reductase OS=Homo sapi	5		+	19.2209	22.0119	2.79106	NaN;False;0	NaN;False;0	NaN;False;0	18.9009189605713;False;0	22.3656997680664;False;0	21.5311183929443;False;0	20.1386413574219;True;0	19.0620269775391;True;0	18.4619941711426;True;0	19.8346061706543;False;0	24.6703357696533;False;0	21.5308856964111;False;0	alcohol biosynthetic process;alcohol metabolic process;biological regulation;biosynthetic process;C21-steroid hormone biosynthetic process;C21-steroid hormone metabolic process;carbohydrate biosynthetic process;carbohydrate metabolic process;cellular biosynthetic process;cellular carbohydrate biosynthetic process;cellular carbohydrate metabolic process;cellular hormone metabolic process;cellular …	alcohol dehydrogenase (NADP+) activity;alditol:NADP+ 1-oxidoreductase activity;aldo-keto reductase (NADP) activity;catalytic activity;electron carrier activity;estradiol 17-beta-dehydrogenase activity;glyceraldehyde oxidoreductase activity;oxidoreductase activity;oxidoreductase activity, acting on CH-OH group of donors;oxidoreductase activity, acting on the aldehyde or oxo group of donors;oxidore…	cell part;cytoplasm;cytoplasmic part;cytosol;extracellular membrane-bounded organelle;extracellular organelle;extracellular region part;extracellular space;extracellular vesicular exosome;intracellular membrane-bounded organelle;intracellular organelle;intracellular organelle part;intracellular part;membrane-bounded organelle;membrane-bounded vesicle;mitochondrion;nuclear part;nucleoplasm;organel…	Fructose and mannose metabolism;Galactose metabolism;Glycerolipid metabolism;Pentose and glucuronate interconversions;Pyruvate metabolism	2	2	2	6	35.853	0	11.63	8924300	3
U3KQK0;Q99880;Q99879;Q99877;Q93079;Q5QNW6;P62807;P58876;P57053;O60814;Q5QNW6-2;Q96A08;A0A2R8Y619	U3KQK0;Q99880;Q99879;Q99877;Q93079;Q5QNW6;P62807;P58876;P57053;O60814;Q5QNW6-2;Q96A08	Histone H2B;Histone H2B type 1-L;Histone H2B type 1-M;Histone H2B type 1-N;Histone H2B type 1-H;Histone H2B type 2-F;Histone H2B type 1-C/E/F/G/I;Histone H2B type 1-D;Histone H2B type F-S;Histone H2B type 1-K;Histone H2B type 1-A	HIST1H2BN;HIST1H2BL;HIST1H2BM;HIST1H2BH;HIST2H2BF;HIST1H2BC;HIST1H2BD;H2BFS;HIST1H2BK;HIST1H2BA	tr|U3KQK0|U3KQK0_HUMAN Isoform of Q99877, Histone H2B OS=Homo sapiens OX=9606 GN=HIST1H2BN PE=1 SV=1;sp|Q99880|H2B1L_HUMAN Histone H2B type 1-L OS=Homo sapiens OX=9606 GN=HIST1H2BL PE=1 SV=3;sp|Q99879|H2B1M_HUMAN Histone H2B type 1-M OS=Homo sapiens OX=960	13			21.33	24.1113	2.78134	18.7285976409912;False;0	18.4182319641113;False;0	17.7420387268066;False;0	26.7043380737305;False;0	21.4413394927979;False;0	20.9459953308105;False;0	22.0886116027832;False;0	22.4298191070557;False;0	19.4715957641602;False;0	27.6389274597168;False;0	23.7491912841797;False;0	20.9459247589111;False;0	anatomical structure development;antibacterial humoral response;antimicrobial humoral response;ATP-dependent chromatin remodeling;biological regulation;cell migration;cell motility;cellular component assembly;cellular component assembly at cellular level;cellular component disassembly;cellular component disassembly at cellular level;cellular component movement;cellular component organization;cell…	binding;DNA binding;nucleic acid binding	cell part;chromosomal part;extracellular membrane-bounded organelle;extracellular organelle;extracellular region part;extracellular space;extracellular vesicular exosome;extrinsic to membrane;extrinsic to plasma membrane;intracellular membrane-bounded organelle;intracellular organelle;intracellular organelle part;intracellular part;macromolecular complex;membrane part;membrane-bounded organelle;m…	Systemic lupus erythematosus	6	2	2	31.3	18.804	0	17.925	115220000	6
C9J0D1;Q71UI9-2;Q71UI9;P0C0S5;C9J386;A0A3B3IS11;Q71UI9-3;Q71UI9-4;Q96QV6;P16104;Q71UI9-5;Q8IUE6	C9J0D1;Q71UI9-2;Q71UI9;P0C0S5;C9J386;A0A3B3IS11;Q71UI9-3;Q71UI9-4;Q96QV6;P16104	Histone H2A;Histone H2A.V;Histone H2A.Z;Histone H2A type 1-A;Histone H2AX	H2AFV;H2AFZ;HIST1H2AA;H2AFX	tr|C9J0D1|C9J0D1_HUMAN Isoform of Q71UI9, Histone H2A OS=Homo sapiens OX=9606 GN=H2AFV PE=1 SV=1;sp|Q71UI9-2|H2AV_HUMAN Isoform of Q71UI9, Isoform 2 of Histone H2A.V OS=Homo sapiens OX=9606 GN=H2AFV;sp|Q71UI9|H2AV_HUMAN Histone H2A.V OS=Homo sapiens OX=960	12		+	19.4457	22.2201	2.7744	NaN;False;0	NaN;False;0	NaN;False;0	22.6873970031738;False;0	NaN;False;0	24.0843200683594;False;0	21.2596817016602;True;0	19.1303634643555;True;0	17.9470138549805;True;0	23.6208686828613;False;0	18.9540042877197;True;0	24.0853748321533;False;0	biological regulation;cell cycle;cell cycle checkpoint;cellular component assembly;cellular component assembly at cellular level;cellular component organization;cellular component organization at cellular level;cellular component organization or biogenesis;cellular component organization or biogenesis at cellular level;cellular macromolecular complex assembly;cellular macromolecular complex subun…	binding;chromatin binding;chromatin DNA binding;core promoter binding;core promoter proximal region DNA binding;core promoter proximal region sequence-specific DNA binding;core promoter sequence-specific DNA binding;damaged DNA binding;DNA binding;enhancer binding;enhancer sequence-specific DNA binding;enzyme binding;histone binding;nucleic acid binding;nucleosomal DNA binding;nucleosome binding;…	cell part;chromatin;chromosomal part;chromosome;condensed chromosome;condensed nuclear chromosome;euchromatin;extracellular membrane-bounded organelle;extracellular organelle;extracellular region part;extracellular vesicular exosome;germ cell nucleus;heterochromatin;intracellular membrane-bounded organelle;intracellular non-membrane-bounded organelle;intracellular organelle;intracellular organell…	Systemic lupus erythematosus	3	1	1	21.3	13.163	0.0062598	6.7822	24541000	2
Q96QK1;I3L4S0;A0A1W2PP10;A0A3B3ITD4	Q96QK1	Vacuolar protein sorting-associated protein 35	VPS35	sp|Q96QK1|VPS35_HUMAN Vacuolar protein sorting-associated protein 35 OS=Homo sapiens OX=9606 GN=VPS35 PE=1 SV=2	4		+	19.1147	21.8881	2.77334	NaN;False;0	NaN;False;0	NaN;False;0	23.0882568359375;False;0	NaN;False;0	23.9520702362061;False;0	19.2664241790771;True;0	19.7145671844482;True;0	18.3632202148438;True;0	24.0190315246582;False;0	17.6957111358643;True;0	23.9494895935059;False;0	cellular process;endosome transport;establishment of localization;establishment of localization in cell;establishment of protein localization;intracellular protein transport;intracellular transport;protein transport;retrograde transport, endosome to Golgi;transcytosis;transport;vesicle-mediated transport	protein transporter activity;substrate-specific transporter activity;transporter activity	cell part;cytoplasmic part;cytosol;early endosome;endosome;extracellular membrane-bounded organelle;extracellular organelle;extracellular region part;extracellular vesicular exosome;intracellular membrane-bounded organelle;intracellular organelle;intracellular organelle part;intracellular part;late endosome;lysosomal membrane;macromolecular complex;membrane;membrane part;membrane-bounded organell…		4	4	4	4.9	91.706	0	25.443	25147000	4
Q04941	Q04941	Proteolipid protein 2	PLP2	sp|Q04941|PLP2_HUMAN Proteolipid protein 2 OS=Homo sapiens OX=9606 GN=PLP2 PE=1 SV=1	1			19.7961	22.5562	2.76018	NaN;False;0	NaN;False;0	17.4185600280762;False;0	24.1506595611572;False;0	NaN;False;0	23.4366970062256;False;0	19.9468936920166;True;0	20.293098449707;True;0	19.1481781005859;False;0	25.0853748321533;False;0	19.1408042907715;True;0	23.4425296783447;False;0	biological regulation;cell surface receptor linked signaling pathway;cellular process;cellular response to chemical stimulus;cellular response to cytokine stimulus;cellular response to organic substance;cellular response to stimulus;chemotaxis;cytokine-mediated signaling pathway;establishment of localization;ion transmembrane transport;ion transport;locomotion;regulation of biological process;reg…	binding;chemokine binding;cytokine binding;ion transmembrane transporter activity;protein binding;substrate-specific transmembrane transporter activity;substrate-specific transporter activity;transmembrane transporter activity;transporter activity	cell part;cytoplasmic part;endoplasmic reticulum;endoplasmic reticulum membrane;endoplasmic reticulum part;extracellular membrane-bounded organelle;extracellular organelle;extracellular region part;extracellular vesicular exosome;integral to membrane;intracellular membrane-bounded organelle;intracellular organelle;intracellular organelle part;intracellular part;intrinsic to membrane;membrane;memb…		1	1	1	8.6	16.691	0.0018692	10.864	30153000	2
Q8IV08	Q8IV08	Phospholipase D3	PLD3	sp|Q8IV08|PLD3_HUMAN Phospholipase D3 OS=Homo sapiens OX=9606 GN=PLD3 PE=1 SV=1	1		+	19.8236	22.5549	2.73133	NaN;False;0	NaN;False;0	NaN;False;0	23.158353805542;False;0	17.2641677856445;False;0	24.0002403259277;False;0	20.798152923584;True;0	20.8356685638428;True;0	17.8370094299316;True;0	24.0934562683105;False;0	19.5694103240967;False;0	24.0019588470459;False;0	biosynthetic process;catabolic process;cellular biosynthetic process;cellular lipid metabolic process;cellular metabolic process;cellular process;glycerolipid biosynthetic process;glycerolipid metabolic process;glycerophospholipid biosynthetic process;glycerophospholipid metabolic process;lipid biosynthetic process;lipid catabolic process;lipid metabolic process;metabolic process;organophosphate …	catalytic activity;hydrolase activity;hydrolase activity, acting on ester bonds;lipase activity;NAPE-specific phospholipase D activity;phospholipase activity;phospholipase D activity;phosphoric diester hydrolase activity;phosphoric ester hydrolase activity	cell part;cytoplasmic part;endoplasmic reticulum membrane;endoplasmic reticulum part;extracellular membrane-bounded organelle;extracellular organelle;extracellular region part;extracellular vesicular exosome;integral to membrane;intracellular organelle part;intracellular part;intrinsic to membrane;membrane;membrane part;membrane-bounded organelle;membrane-bounded vesicle;organelle;organelle membr…		2	2	2	4.1	54.705	0	13.43	26299000	3
A0A0G2JRN3;A0A024R6I7;P01009-2;P01009	A0A0G2JRN3;A0A024R6I7;P01009-2;P01009	Alpha-1-antitrypsin;Short peptide from AAT	SERPINA1	tr|A0A0G2JRN3|A0A0G2JRN3_HUMAN Isoform of P01009, Alpha-1-antitrypsin OS=Homo sapiens OX=9606 GN=SERPINA1 PE=1 SV=1;tr|A0A024R6I7|A0A024R6I7_HUMAN Isoform of P01009, Alpha-1-antitrypsin OS=Homo sapiens OX=9606 GN=SERPINA1 PE=1 SV=1;sp|P01009-2|A1AT_HUMAN I	4		+	19.1022	21.7913	2.68913	NaN;False;0	NaN;False;0	NaN;False;0	21.9696884155273;False;0	21.2826919555664;False;0	18.8860473632813;False;0	19.8119735717773;True;0	20.64719581604;True;0	16.8474369049072;True;0	22.9024219512939;False;0	23.5869197845459;False;0	18.8846473693848;False;0	acute inflammatory response;acute-phase response;biological regulation;blood coagulation;cell activation;cellular process;coagulation;defense response;establishment of localization;establishment of localization in cell;exocytosis;hemostasis;inflammatory response;multicellular organismal process;negative regulation of catalytic activity;negative regulation of endopeptidase activity;negative regula…	binding;endopeptidase inhibitor activity;endopeptidase regulator activity;enzyme binding;enzyme inhibitor activity;enzyme regulator activity;glycoprotein binding;identical protein binding;peptidase inhibitor activity;peptidase regulator activity;protease binding;protein binding;serine-type endopeptidase inhibitor activity	cell part;cytoplasmic membrane-bounded vesicle lumen;cytoplasmic part;cytoplasmic vesicle part;endoplasmic reticulum;extracellular matrix;extracellular membrane-bounded organelle;extracellular organelle;extracellular region;extracellular region part;extracellular space;extracellular vesicular exosome;Golgi apparatus;intracellular membrane-bounded organelle;intracellular organelle;intracellular or…	Complement and coagulation cascades	2	2	2	5.6	40.234	0.0018868	11.015	7142700	2
Q96KB5;Q96KB5-2;E5RFX4	Q96KB5;Q96KB5-2;E5RFX4	Lymphokine-activated killer T-cell-originated protein kinase	PBK	sp|Q96KB5|TOPK_HUMAN Lymphokine-activated killer T-cell-originated protein kinase OS=Homo sapiens OX=9606 GN=PBK PE=1 SV=3;sp|Q96KB5-2|TOPK_HUMAN Isoform of Q96KB5, Isoform 2 of Lymphokine-activated killer T-cell-originated protein kinase OS=Homo sapiens O	3			20.5588	23.2431	2.6843	NaN;False;0	NaN;False;0	20.080286026001;False;0	23.4708023071289;False;0	22.1951732635498;False;0	20.826639175415;False;0	20.0622978210449;True;0	19.802848815918;True;0	21.8112735748291;False;0	24.4040565490723;False;0	24.498384475708;False;0	20.8268718719482;False;0	biological regulation;cell cycle phase;cell cycle process;cellular component organization;cellular component organization at cellular level;cellular component organization or biogenesis;cellular component organization or biogenesis at cellular level;cellular process;cellular response to abiotic stimulus;cellular response to light stimulus;cellular response to radiation;cellular response to stimul…	adenyl nucleotide binding;adenyl ribonucleotide binding;ATP binding;binding;catalytic activity;kinase activity;nucleotide binding;phosphotransferase activity, alcohol group as acceptor;protein kinase activity;protein serine/threonine kinase activity;purine nucleotide binding;purine ribonucleoside triphosphate binding;purine ribonucleotide binding;ribonucleotide binding;transferase activity;transf…			2	2	2	6.5	36.085	0	15.258	19396000	5
B0YIW6;P48444-2;P48444	B0YIW6;P48444-2;P48444	Coatomer subunit delta	ARCN1	tr|B0YIW6|B0YIW6_HUMAN Isoform of P48444, Archain 1, isoform CRA_a OS=Homo sapiens OX=9606 GN=ARCN1 PE=1 SV=1;sp|P48444-2|COPD_HUMAN Isoform of P48444, Isoform 2 of Coatomer subunit delta OS=Homo sapiens OX=9606 GN=ARCN1;sp|P48444|COPD_HUMAN Coatomer subun	3			19.4727	22.1566	2.68389	NaN;False;0	NaN;False;0	17.0022869110107;False;0	22.1484680175781;False;0	21.2615528106689;False;0	19.8242931365967;False;0	19.8603515625;True;0	19.8270416259766;True;0	18.730655670166;False;0	23.0821285247803;False;0	23.5638370513916;False;0	19.8237648010254;False;0	adult behavior;adult locomotory behavior;anatomical structure maturation;behavior;cellular component organization;cellular component organization at cellular level;cellular component organization or biogenesis;cellular component organization or biogenesis at cellular level;cellular process;cerebellar Purkinje cell layer maturation;COPI coating of Golgi vesicle;developmental maturation;development…		AP-type membrane coat adaptor complex;cell part;clathrin adaptor complex;COPI vesicle coat;cytoplasm;cytoplasmic part;cytoplasmic vesicle part;cytosol;endoplasmic reticulum;Golgi apparatus;Golgi apparatus part;intracellular membrane-bounded organelle;intracellular organelle;intracellular organelle part;intracellular part;macromolecular complex;membrane;membrane coat;membrane part;membrane-bounded…		3	3	3	6.5	61.626	0	31.679	8222500	2
A0A087WTT1;E7EQV3;P11940-2;P11940;E7ERJ7;H0YAR2;B1ANR0;Q13310-2;Q13310;Q13310-3;E5RGH3;E5RH24;E5RJB9;H0YBN4;Q9H361;B1ANR1;H0YAP2;H0YB86;H0Y5F5;Q4VXU2;E5RHG7;H0YAS6;H0YB75;Q4VXU2-2;H0YER0;H0YEQ8;H0YAS7;H0Y6X6;H0YCC8;H0YEU6;Q96DU9-2;Q96DU9	A0A087WTT1;E7EQV3;P11940-2;P11940;E7ERJ7;H0YAR2;B1ANR0;Q13310-2;Q13310;Q13310-3	Polyadenylate-binding protein;Polyadenylate-binding protein 1;Polyadenylate-binding protein 4	PABPC1;PABPC4	tr|A0A087WTT1|A0A087WTT1_HUMAN Isoform of P11940, Polyadenylate-binding protein OS=Homo sapiens OX=9606 GN=PABPC1 PE=1 SV=1;tr|E7EQV3|E7EQV3_HUMAN Isoform of P11940, Polyadenylate-binding protein OS=Homo sapiens OX=9606 GN=PABPC1 PE=1 SV=1;sp|P11940-2|PABP	32			21.1121	23.7898	2.67774	18.7862510681152;False;0	NaN;False;0	19.7742023468018;False;0	23.9473514556885;False;0	NaN;False;0	27.2563571929932;False;0	22.1487998962402;False;0	19.6854305267334;True;0	21.5020313262939;False;0	24.881103515625;False;0	19.2348766326904;True;0	27.2534961700439;False;0	biological regulation;biosynthetic process;blood coagulation;catabolic process;cellular biosynthetic process;cellular catabolic process;cellular macromolecule biosynthetic process;cellular macromolecule catabolic process;cellular macromolecule metabolic process;cellular metabolic process;cellular nitrogen compound metabolic process;cellular process;cellular protein metabolic process;coagulation;g…	binding;mRNA binding;nucleic acid binding;nucleotide binding;poly(A) RNA binding;poly(U) RNA binding;poly-purine tract binding;poly-pyrimidine tract binding;protein binding;protein C-terminus binding;RNA binding;single-stranded RNA binding;translation activator activity;translation regulator activity;translation regulator activity, nucleic acid binding	adherens junction;anchoring junction;catalytic step 2 spliceosome;cell junction;cell part;cell-substrate adherens junction;cell-substrate junction;cytoplasm;cytoplasmic part;cytosol;extracellular membrane-bounded organelle;extracellular organelle;extracellular region part;extracellular vesicular exosome;focal adhesion;intracellular membrane-bounded organelle;intracellular non-membrane-bounded org…	mRNA surveillance pathway;RNA degradation;RNA transport	12	12	12	27.6	58.535	0	175.64	177840000	18
F2Z2S8;H0YF32;H0YCJ7;P23396;P23396-2;E9PPU1;E9PL09;E9PQ96;E9PJH4;E9PK82;H0YEU2;H0YES8;E9PQX2	F2Z2S8;H0YF32;H0YCJ7;P23396;P23396-2;E9PPU1;E9PL09;E9PQ96;E9PJH4;E9PK82;H0YEU2	40S ribosomal protein S3	RPS3	tr|F2Z2S8|F2Z2S8_HUMAN Isoform of P23396, 40S ribosomal protein S3 OS=Homo sapiens OX=9606 GN=RPS3 PE=1 SV=1;tr|H0YF32|H0YF32_HUMAN Isoform of P23396, 40S ribosomal protein S3 (Fragment) OS=Homo sapiens OX=9606 GN=RPS3 PE=1 SV=1;tr|H0YCJ7|H0YCJ7_HUMAN Isof	13			22.7051	25.3745	2.66937	19.8986625671387;False;0	19.1267147064209;False;0	19.9907722473145;False;0	25.479248046875;False;0	20.1163787841797;False;0	27.2852630615234;False;0	23.2534961700439;False;0	23.139461517334;False;0	21.7223415374756;False;0	26.4121570587158;False;0	22.4221382141113;False;0	27.289119720459;False;0	apoptosis;biological regulation;biosynthetic process;catabolic process;cell cycle phase;cell cycle process;cell death;cell division;cellular biosynthetic process;cellular catabolic process;cellular component disassembly;cellular component disassembly at cellular level;cellular component organization;cellular component organization at cellular level;cellular component organization or biogenesis;ce…	binding;carbon-oxygen lyase activity;catalytic activity;damaged DNA binding;DNA binding;DNA N-glycosylase activity;DNA-(apurinic or apyrimidinic site) lyase activity;enzyme binding;hydrolase activity;hydrolase activity, acting on glycosyl bonds;hydrolase activity, hydrolyzing N-glycosyl compounds;iron-sulfur cluster binding;kinase binding;lyase activity;metal cluster binding;mRNA binding;NF-kappa…	adherens junction;anchoring junction;cell junction;cell part;cell projection membrane;cell projection part;cell-substrate adherens junction;cell-substrate junction;cytoplasm;cytoplasmic part;cytoskeletal part;cytosol;cytosolic small ribosomal subunit;extracellular membrane-bounded organelle;extracellular organelle;extracellular region part;extracellular vesicular exosome;focal adhesion;intracellu…	Ribosome	6	6	6	55.6	13.069	0	45.338	214070000	24
K7ESE8;J3KSD8;Q13867;K7ES02	K7ESE8;J3KSD8;Q13867;K7ES02	Bleomycin hydrolase	BLMH	tr|K7ESE8|K7ESE8_HUMAN Isoform of Q13867, Bleomycin hydrolase (Fragment) OS=Homo sapiens OX=9606 GN=BLMH PE=1 SV=1;tr|J3KSD8|J3KSD8_HUMAN Isoform of Q13867, Bleomycin hydrolase (Fragment) OS=Homo sapiens OX=9606 GN=BLMH PE=1 SV=8;sp|Q13867|BLMH_HUMAN Bleom	4			22.4795	25.1484	2.66894	19.8705234527588;False;0	19.3512802124023;False;0	19.1089897155762;False;0	23.6778163909912;False;0	25.2506465911865;False;0	23.2789440155029;False;0	23.2316913604736;False;0	23.3645286560059;False;0	20.8423004150391;False;0	24.60964012146;False;0	27.5536212921143;False;0	23.2820663452148;False;0	antigen processing and presentation;antigen processing and presentation of peptide antigen;antigen processing and presentation of peptide antigen via MHC class I;cellular macromolecule metabolic process;cellular metabolic process;cellular process;cellular protein metabolic process;immune system process;macromolecule metabolic process;macromolecule modification;metabolic process;primary metabolic …	aminopeptidase activity;carboxypeptidase activity;catalytic activity;cysteine-type endopeptidase activity;cysteine-type peptidase activity;endopeptidase activity;exopeptidase activity;hydrolase activity;peptidase activity;peptidase activity, acting on L-amino acid peptides	cell part;cytoplasm;cytoplasmic part;cytosol;extracellular membrane-bounded organelle;extracellular organelle;extracellular region part;extracellular vesicular exosome;intracellular membrane-bounded organelle;intracellular organelle;intracellular organelle part;intracellular part;membrane-bounded organelle;membrane-bounded vesicle;nuclear part;nucleoplasm;nucleus;organelle;organelle part;vesicle		5	5	5	19.9	26.738	0	38.726	65711000	29
P31947-2;P31947	P31947-2;P31947	14-3-3 protein sigma	SFN	sp|P31947-2|1433S_HUMAN Isoform of P31947, Isoform 2 of 14-3-3 protein sigma OS=Homo sapiens OX=9606 GN=SFN;sp|P31947|1433S_HUMAN 14-3-3 protein sigma OS=Homo sapiens OX=9606 GN=SFN PE=1 SV=1	2			26.3198	28.9863	2.66648	23.4164409637451;False;0	23.1400241851807;False;0	23.3008670806885;False;0	28.4466705322266;False;0	25.3924579620361;False;0	29.8788433074951;False;0	26.7770595550537;False;0	27.1507377624512;False;0	25.0317058563232;False;0	29.3807163238525;False;0	27.6997528076172;False;0	29.878475189209;False;0	anatomical structure development;apoptosis;apoptotic mitochondrial changes;biological regulation;biosynthetic process;cell death;cell development;cellular biosynthetic process;cellular component organization;cellular component organization at cellular level;cellular component organization or biogenesis;cellular component organization or biogenesis at cellular level;cellular developmental process;…	enzyme inhibitor activity;enzyme regulator activity;kinase inhibitor activity;kinase regulator activity;protein kinase C inhibitor activity;protein kinase inhibitor activity;protein kinase regulator activity;protein serine/threonine kinase inhibitor activity	cell part;cytoplasm;cytoplasmic part;cytoplasmic vesicle membrane;cytoplasmic vesicle part;cytosol;extracellular membrane-bounded organelle;extracellular organelle;extracellular region part;extracellular space;extracellular vesicular exosome;intracellular membrane-bounded organelle;intracellular organelle;intracellular organelle part;intracellular part;membrane;membrane-bounded organelle;membrane…	Aldosterone-regulated sodium reabsorption;Cell cycle;p53 signaling pathway	13	13	11	50.5	24.336	0	141.39	1427900000	141
O95372;Q5QPQ1;Q5QPQ0;Q5QPQ3;Q5QPQ2;Q5QPN5;Q5QPN9	O95372;Q5QPQ1;Q5QPQ0;Q5QPQ3;Q5QPQ2	Acyl-protein thioesterase 2	LYPLA2	sp|O95372|LYPA2_HUMAN Acyl-protein thioesterase 2 OS=Homo sapiens OX=9606 GN=LYPLA2 PE=1 SV=1;tr|Q5QPQ1|Q5QPQ1_HUMAN Isoform of O95372, Acyl-protein thioesterase 2 (Fragment) OS=Homo sapiens OX=9606 GN=LYPLA2 PE=1 SV=1;tr|Q5QPQ0|Q5QPQ0_HUMAN Isoform of O95	7		+	18.8619	21.4902	2.62829	NaN;False;0	NaN;False;0	NaN;False;0	24.4032764434814;False;0	NaN;False;0	21.076789855957;False;0	20.0673923492432;True;0	19.6060180664063;True;0	16.9124183654785;True;0	25.3375606536865;False;0	18.0575256347656;True;0	21.0756149291992;False;0	carboxylic acid metabolic process;cellular ketone metabolic process;cellular lipid metabolic process;cellular metabolic process;cellular process;fatty acid metabolic process;lipid metabolic process;metabolic process;monocarboxylic acid metabolic process;organic acid metabolic process;oxoacid metabolic process;primary metabolic process;small molecule metabolic process	catalytic activity;hydrolase activity	cell part;cytoplasm;extracellular membrane-bounded organelle;extracellular organelle;extracellular region part;extracellular vesicular exosome;intracellular part;membrane-bounded organelle;membrane-bounded vesicle;organelle;vesicle	Glycerophospholipid metabolism	3	3	3	10.4	24.737	0	17.563	24399000	4
E9PIR7;F8W809;A0A087WSW9;A0A182DWI3;A0A087WSY9;Q16881-5;Q16881-2;Q16881-4;Q16881-3;Q16881-6;Q16881;E9PKD3;E2QRB9;Q16881-7;E9PQI3;E9PLT3;E9PKI4;A0A0B4J225;E9PIZ5	E9PIR7;F8W809;A0A087WSW9;A0A182DWI3;A0A087WSY9;Q16881-5;Q16881-2;Q16881-4;Q16881-3;Q16881-6;Q16881;E9PKD3;E2QRB9;Q16881-7	Thioredoxin reductase 1, cytoplasmic	TXNRD1	tr|E9PIR7|E9PIR7_HUMAN Isoform of Q16881, Thioredoxin reductase 1, cytoplasmic OS=Homo sapiens OX=9606 GN=TXNRD1 PE=1 SV=1;tr|F8W809|F8W809_HUMAN Isoform of Q16881, Thioredoxin reductase 1, cytoplasmic OS=Homo sapiens OX=9606 GN=TXNRD1 PE=1 SV=1;tr|A0A087W	19		+	19.9009	22.5262	2.62533	NaN;False;0	NaN;False;0	NaN;False;0	23.5619735717773;False;0	NaN;False;0	23.8072566986084;False;0	20.1841220855713;True;0	21.6142349243164;True;0	17.904239654541;True;0	24.4922828674316;False;0	19.2770004272461;True;0	23.8093128204346;False;0	anatomical structure formation involved in morphogenesis;biological regulation;biosynthetic process;cell proliferation;cell redox homeostasis;cellular biosynthetic process;cellular homeostasis;cellular lipid metabolic process;cellular macromolecule metabolic process;cellular metabolic process;cellular nitrogen compound metabolic process;cellular process;cellular response to stimulus;developmental…	antioxidant activity;binding;catalytic activity;coenzyme binding;cofactor binding;disulfide oxidoreductase activity;electron carrier activity;flavin adenine dinucleotide binding;oxidoreductase activity;oxidoreductase activity, acting on a sulfur group of donors;oxidoreductase activity, acting on a sulfur group of donors, NAD or NADP as acceptor;oxidoreductase activity, acting on NADH or NADPH;pro…	cell part;cytoplasmic part;cytosol;extracellular membrane-bounded organelle;extracellular organelle;extracellular region part;extracellular vesicular exosome;intracellular membrane-bounded organelle;intracellular non-membrane-bounded organelle;intracellular organelle;intracellular organelle part;intracellular part;membrane-bounded organelle;membrane-bounded vesicle;mitochondrion;non-membrane-boun…	Pyrimidine metabolism;Selenocompound metabolism	3	3	3	7.5	53.166	0	21.599	27064000	4
E9PBF6;P20700;A0A0D9SFY5;A0A0D9SFE5;Q03252	E9PBF6;P20700	Lamin-B1	LMNB1	tr|E9PBF6|E9PBF6_HUMAN Isoform of P20700, Lamin-B1 OS=Homo sapiens OX=9606 GN=LMNB1 PE=1 SV=1;sp|P20700|LMNB1_HUMAN Lamin-B1 OS=Homo sapiens OX=9606 GN=LMNB1 PE=1 SV=2	5		+	19.3622	21.8986	2.53643	NaN;False;0	NaN;False;0	NaN;False;0	21.1981449127197;False;0	17.9305286407471;False;0	23.3295078277588;False;0	19.756046295166;True;0	21.1954479217529;True;0	17.1350784301758;True;0	22.1300621032715;False;0	20.2419090270996;False;0	23.3238868713379;False;0	apoptosis;cell death;cellular component disassembly;cellular component disassembly at cellular level;cellular component disassembly involved in apoptosis;cellular component organization;cellular component organization at cellular level;cellular component organization or biogenesis;cellular component organization or biogenesis at cellular level;cellular process;death;programmed cell death	structural molecule activity	cell part;cytoskeletal part;envelope;intermediate filament;intracellular organelle part;intracellular part;lamin filament;macromolecular complex;membrane;nuclear envelope;nuclear inner membrane;nuclear membrane;nuclear part;nucleoplasm;organelle envelope;organelle inner membrane;organelle membrane;organelle part;protein complex		3	2	2	7.8	44.643	0	11.995	13197000	1
H0YN26;P39687;O95626;O43423;H7BZ09	H0YN26;P39687	Acidic leucine-rich nuclear phosphoprotein 32 family member A	ANP32A	tr|H0YN26|H0YN26_HUMAN Isoform of P39687, Acidic leucine-rich nuclear phosphoprotein 32 family member A OS=Homo sapiens OX=9606 GN=ANP32A PE=1 SV=1;sp|P39687|AN32A_HUMAN Acidic leucine-rich nuclear phosphoprotein 32 family member A OS=Homo sapiens OX=9606	5			23.9449	26.4742	2.52936	21.4745635986328;False;0	19.888650894165;False;0	21.3677253723145;False;0	25.0898456573486;False;0	26.7301635742188;False;0	24.3665370941162;False;0	24.8336429595947;False;0	23.904260635376;False;0	23.0966758728027;False;0	26.0232677459717;False;0	29.0348567962646;False;0	24.3645286560059;False;0	biological regulation;biosynthetic process;cellular biosynthetic process;cellular macromolecule biosynthetic process;cellular macromolecule metabolic process;cellular metabolic process;cellular nitrogen compound metabolic process;cellular process;cellular response to stimulus;establishment of localization;establishment of localization in cell;gene expression;intracellular signal transduction;intr…		cell part;cytoplasm;cytoplasmic part;endoplasmic reticulum;intracellular membrane-bounded organelle;intracellular organelle;intracellular organelle part;intracellular part;membrane-bounded organelle;nuclear part;nucleoplasm;nucleus;organelle;organelle part;perinuclear region of cytoplasm		8	8	7	39	19.997	0	82.907	175250000	51
E9PFE6;P15309-3;P15309;P15309-2	E9PFE6;P15309-3;P15309;P15309-2	Prostatic acid phosphatase;PAPf39	ACPP	tr|E9PFE6|E9PFE6_HUMAN Isoform of P15309, Prostatic acid phosphatase (Fragment) OS=Homo sapiens OX=9606 GN=ACPP PE=1 SV=1;sp|P15309-3|PPAP_HUMAN Isoform of P15309, Isoform 3 of Prostatic acid phosphatase OS=Homo sapiens OX=9606 GN=ACPP;sp|P15309|PPAP_HUMAN	4			21.0369	23.5624	2.5255	22.7228412628174;False;0	NaN;False;0	NaN;False;0	21.8679714202881;False;0	21.3534889221191;False;0	24.2298603057861;False;0	26.083345413208;False;0	19.5429668426514;True;0	17.4843597412109;True;0	22.8014392852783;False;0	23.6540336608887;False;0	24.2316913604736;False;0	adenosine metabolic process;biological regulation;cellular aromatic compound metabolic process;cellular metabolic process;cellular nitrogen compound metabolic process;cellular process;dephosphorylation;heterocycle metabolic process;metabolic process;nitrogen compound metabolic process;nucleobase metabolic process;nucleobase-containing compound metabolic process;nucleobase-containing small molecul…	5'-nucleotidase activity;acid phosphatase activity;alcohol binding;amine binding;binding;catalytic activity;cation binding;choline binding;hydrolase activity;hydrolase activity, acting on ester bonds;identical protein binding;ion binding;lysophosphatidic acid phosphatase activity;nucleotidase activity;phosphatase activity;phosphoric ester hydrolase activity;protein binding;quaternary ammonium gro…	apical part of cell;cell part;cell projection;cytoplasmic membrane-bounded vesicle;cytoplasmic part;cytoplasmic vesicle;endosome;extracellular membrane-bounded organelle;extracellular organelle;extracellular region part;extracellular space;extracellular vesicular exosome;filopodium;Golgi apparatus part;Golgi cisterna;integral to membrane;intracellular;intracellular membrane-bounded organelle;intr…	Riboflavin metabolism	1	1	1	4.2	18.964	0.0016393	7.321	33104000	3
Q5T750	Q5T750	Skin-specific protein 32	XP32	sp|Q5T750|XP32_HUMAN Skin-specific protein 32 OS=Homo sapiens OX=9606 GN=XP32 PE=1 SV=1	1			24.1	26.5953	2.49523	21.3968334197998;False;0	21.2257041931152;False;0	20.5721626281738;False;0	26.5130100250244;False;0	25.011739730835;False;0	25.0230693817139;False;0	24.7593879699707;False;0	25.2389965057373;False;0	22.3017330169678;False;0	27.4472675323486;False;0	27.3152732849121;False;0	25.0232677459717;False;0	anatomical structure development;developmental process;epidermis development;tissue development		extracellular membrane-bounded organelle;extracellular organelle;extracellular region part;extracellular vesicular exosome;membrane-bounded organelle;membrane-bounded vesicle;organelle;vesicle		6	6	6	23.2	26.238	0	45.189	170460000	29
O75874	O75874	Isocitrate dehydrogenase [NADP] cytoplasmic	IDH1	sp|O75874|IDHC_HUMAN Isocitrate dehydrogenase [NADP] cytoplasmic OS=Homo sapiens OX=9606 GN=IDH1 PE=1 SV=2	1		+	19.7811	22.2732	2.49206	NaN;False;0	NaN;False;0	NaN;False;0	22.2674713134766;False;0	20.9276466369629;False;0	20.3905601501465;False;0	21.461784362793;True;0	20.1837348937988;True;0	17.6977882385254;True;0	23.2006015777588;False;0	23.2331562042236;False;0	20.3857440948486;False;0	2-oxoglutarate metabolic process;acetyl-CoA catabolic process;acetyl-CoA metabolic process;amine metabolic process;anatomical structure development;carbohydrate metabolic process;carboxylic acid metabolic process;catabolic process;cellular aldehyde metabolic process;cellular amine metabolic process;cellular amino acid metabolic process;cellular carbohydrate metabolic process;cellular catabolic pr…	binding;catalytic activity;cation binding;coenzyme binding;cofactor binding;identical protein binding;ion binding;isocitrate dehydrogenase (NADP+) activity;isocitrate dehydrogenase activity;magnesium ion binding;metal ion binding;NAD binding;NADP binding;nucleotide binding;oxidoreductase activity;oxidoreductase activity, acting on CH-OH group of donors;oxidoreductase activity, acting on the CH-OH…	cell part;cytoplasm;cytoplasmic part;cytosol;extracellular membrane-bounded organelle;extracellular organelle;extracellular region part;extracellular vesicular exosome;intracellular membrane-bounded organelle;intracellular organelle;intracellular organelle lumen;intracellular organelle part;intracellular part;membrane-bounded organelle;membrane-bounded vesicle;membrane-enclosed lumen;microbody;mi…	Carbon fixation pathways in prokaryotes;Citrate cycle (TCA cycle);Glutathione metabolism;Peroxisome	3	3	3	7.7	46.659	0	22.075	8417800	4
P14550;V9GYG2;V9GYP9;Q5T621	P14550;V9GYG2;V9GYP9;Q5T621	Alcohol dehydrogenase [NADP(+)]	AKR1A1	sp|P14550|AK1A1_HUMAN Alcohol dehydrogenase [NADP(+)] OS=Homo sapiens OX=9606 GN=AKR1A1 PE=1 SV=3;tr|V9GYG2|V9GYG2_HUMAN Isoform of P14550, Alcohol dehydrogenase [NADP(+)] OS=Homo sapiens OX=9606 GN=AKR1A1 PE=1 SV=1;tr|V9GYP9|V9GYP9_HUMAN Isoform of P14550	4		+	19.345	21.819	2.47396	NaN;False;0	NaN;False;0	NaN;False;0	20.7450923919678;False;0	18.5929527282715;False;0	22.8740825653076;False;0	20.1422119140625;True;0	20.2466144561768;True;0	17.6462860107422;True;0	21.6800289154053;False;0	20.9024219512939;False;0	22.8745517730713;False;0	alcohol metabolic process;aldehyde catabolic process;biosynthetic process;carbohydrate catabolic process;carbohydrate metabolic process;carboxylic acid biosynthetic process;carboxylic acid catabolic process;carboxylic acid metabolic process;catabolic process;cellular aldehyde metabolic process;cellular biosynthetic process;cellular carbohydrate metabolic process;cellular catabolic process;cellula…	alcohol dehydrogenase (NADP+) activity;alditol:NADP+ 1-oxidoreductase activity;aldo-keto reductase (NADP) activity;catalytic activity;electron carrier activity;L-glucuronate reductase activity;oxidoreductase activity;oxidoreductase activity, acting on CH-OH group of donors;oxidoreductase activity, acting on the CH-OH group of donors, NAD or NADP as acceptor	apical plasma membrane;cell part;cytoplasmic part;cytosol;extracellular membrane-bounded organelle;extracellular organelle;extracellular region part;extracellular space;extracellular vesicular exosome;intracellular part;membrane part;membrane-bounded organelle;membrane-bounded vesicle;organelle;plasma membrane part;vesicle	Caprolactam degradation;Glycerolipid metabolism;Glycolysis / Gluconeogenesis	4	4	4	13.2	36.573	0	29.846	9840500	3
F5H7R9;F5GXR3;P20962	F5H7R9;F5GXR3;P20962	Parathymosin	PTMS	tr|F5H7R9|F5H7R9_HUMAN Isoform of P20962, Parathymosin (Fragment) OS=Homo sapiens OX=9606 GN=PTMS PE=1 SV=1;tr|F5GXR3|F5GXR3_HUMAN Isoform of P20962, Parathymosin OS=Homo sapiens OX=9606 GN=PTMS PE=1 SV=1;sp|P20962|PTMS_HUMAN Parathymosin OS=Homo sapiens O	3			21.3119	23.7844	2.47251	19.0904750823975;False;0	18.2645797729492;False;0	17.4764289855957;False;0	22.3814735412598;False;0	24.8098926544189;False;0	20.9328727722168;False;0	22.4526195526123;False;0	22.2763977050781;False;0	19.2065753936768;False;0	23.310079574585;False;0	27.1114768981934;False;0	20.931568145752;False;0	biosynthetic process;cellular biosynthetic process;cellular macromolecule biosynthetic process;cellular macromolecule metabolic process;cellular metabolic process;cellular nitrogen compound metabolic process;cellular process;DNA metabolic process;DNA replication;immune system process;macromolecule biosynthetic process;macromolecule metabolic process;metabolic process;nitrogen compound metabolic p…		cell part;intracellular membrane-bounded organelle;intracellular organelle;intracellular part;membrane-bounded organelle;nucleus;organelle		1	1	1	19.3	6.2542	0.0017513	8.2304	37933000	4
P40429;Q8J015;M0QYS1;Q6NVV1;M0QZU1;A0A096LPE0	P40429;Q8J015;M0QYS1;Q6NVV1	60S ribosomal protein L13a;Putative 60S ribosomal protein L13a protein RPL13AP3	RPL13A;RPL13a;RPL13AP3	sp|P40429|RL13A_HUMAN 60S ribosomal protein L13a OS=Homo sapiens OX=9606 GN=RPL13A PE=1 SV=2;tr|Q8J015|Q8J015_HUMAN Isoform of P40429, 60S ribosomal protein L13a OS=Homo sapiens OX=9606 GN=RPL13A PE=1 SV=1;tr|M0QYS1|M0QYS1_HUMAN Isoform of P40429, 60S ribo	6		+	19.5509	22.0203	2.46939	NaN;False;0	NaN;False;0	NaN;False;0	22.4893455505371;False;0	NaN;False;0	24.3905010223389;False;0	19.9847393035889;True;0	20.4061470031738;True;0	18.2616996765137;True;0	23.4169960021973;False;0	18.2527732849121;True;0	24.3910007476807;False;0	biological regulation;biosynthetic process;catabolic process;cellular biosynthetic process;cellular catabolic process;cellular component disassembly;cellular component disassembly at cellular level;cellular component organization;cellular component organization at cellular level;cellular component organization or biogenesis;cellular component organization or biogenesis at cellular level;cellular …	structural constituent of ribosome;structural molecule activity	adherens junction;anchoring junction;cell junction;cell part;cell-substrate adherens junction;cell-substrate junction;cytoplasm;cytoplasmic part;cytosol;cytosolic large ribosomal subunit;extracellular membrane-bounded organelle;extracellular organelle;extracellular region part;extracellular vesicular exosome;focal adhesion;intracellular membrane-bounded organelle;intracellular non-membrane-bounde…	Ribosome	4	4	4	18.7	23.577	0	26.129	27880000	3
H0YEN5;P15880;I3L404;E9PM36;E9PMM9;E9PQD7;E9PPT0	H0YEN5;P15880;I3L404;E9PM36;E9PMM9;E9PQD7	40S ribosomal protein S2	RPS2	tr|H0YEN5|H0YEN5_HUMAN Isoform of P15880, 40S ribosomal protein S2 (Fragment) OS=Homo sapiens OX=9606 GN=RPS2 PE=1 SV=1;sp|P15880|RS2_HUMAN 40S ribosomal protein S2 OS=Homo sapiens OX=9606 GN=RPS2 PE=1 SV=2;tr|I3L404|I3L404_HUMAN Isoform of P15880, 40S rib	7			22.0393	24.4859	2.44662	17.5106105804443;False;0	18.8590259552002;False;0	20.6422958374023;False;0	24.9233531951904;False;0	19.2882308959961;False;0	26.0039329528809;False;0	20.8726749420166;False;0	22.8726749420166;False;0	22.3725204467773;False;0	25.8575687408447;False;0	21.5960521697998;False;0	26.0041027069092;False;0	biological regulation;biosynthetic process;catabolic process;cellular biosynthetic process;cellular catabolic process;cellular component disassembly;cellular component disassembly at cellular level;cellular component organization;cellular component organization at cellular level;cellular component organization or biogenesis;cellular component organization or biogenesis at cellular level;cellular …	binding;enzyme binding;fibroblast growth factor binding;growth factor binding;mRNA binding;nucleic acid binding;protein binding;RNA binding;structural constituent of ribosome;structural molecule activity	adherens junction;anchoring junction;cell junction;cell part;cell-substrate adherens junction;cell-substrate junction;cytoplasm;cytoplasmic part;cytosol;cytosolic small ribosomal subunit;extracellular membrane-bounded organelle;extracellular organelle;extracellular region part;extracellular vesicular exosome;focal adhesion;intracellular membrane-bounded organelle;intracellular non-membrane-bounde…	Ribosome	6	6	6	27.7	21.154	0	35.025	102050000	7
Q5T7N0;A0A2R8Y4A2;A0A2R8Y6J3;P46777	Q5T7N0;A0A2R8Y4A2;A0A2R8Y6J3;P46777	60S ribosomal protein L5	RPL5	tr|Q5T7N0|Q5T7N0_HUMAN Isoform of P46777, 60S ribosomal protein L5 (Fragment) OS=Homo sapiens OX=9606 GN=RPL5 PE=1 SV=2;tr|A0A2R8Y4A2|A0A2R8Y4A2_HUMAN Isoform of P46777, 60S ribosomal protein L5 OS=Homo sapiens OX=9606 GN=RPL5 PE=1 SV=1;tr|A0A2R8Y6J3|A0A2R	4		+	19.1753	21.5864	2.41108	NaN;False;0	NaN;False;0	NaN;False;0	21.0289764404297;False;0	NaN;False;0	24.3502311706543;False;0	19.8772926330566;True;0	19.712818145752;True;0	17.935905456543;True;0	21.9636688232422;False;0	18.4444713592529;True;0	24.3511066436768;False;0	biosynthetic process;catabolic process;cellular biosynthetic process;cellular catabolic process;cellular component biogenesis;cellular component biogenesis at cellular level;cellular component disassembly;cellular component disassembly at cellular level;cellular component organization;cellular component organization at cellular level;cellular component organization or biogenesis;cellular componen…	5S rRNA binding;binding;nucleic acid binding;RNA binding;rRNA binding;structural constituent of ribosome;structural molecule activity	adherens junction;anchoring junction;cell junction;cell part;cell-substrate adherens junction;cell-substrate junction;cytoplasm;cytoplasmic part;cytosol;cytosolic large ribosomal subunit;extracellular membrane-bounded organelle;extracellular organelle;extracellular region part;extracellular vesicular exosome;focal adhesion;intracellular membrane-bounded organelle;intracellular non-membrane-bounde…	Ribosome	2	2	2	10.8	14.114	0	12.33	23526000	3
P62277;J3KMX5	P62277;J3KMX5	40S ribosomal protein S13	RPS13	sp|P62277|RS13_HUMAN 40S ribosomal protein S13 OS=Homo sapiens OX=9606 GN=RPS13 PE=1 SV=2;tr|J3KMX5|J3KMX5_HUMAN Isoform of P62277, 40S ribosomal protein S13 OS=Homo sapiens OX=9606 GN=RPS13 PE=1 SV=1	2			20.5218	22.9248	2.40295	20.3638763427734;False;0	NaN;False;0	16.052547454834;False;0	20.2072906494141;False;0	19.8347454071045;False;0	25.4967403411865;False;0	23.7285823822021;False;0	20.0572566986084;True;0	17.7795658111572;False;0	21.139461517334;False;0	22.139461517334;False;0	25.4953365325928;False;0	biological regulation;biosynthetic process;catabolic process;cellular biosynthetic process;cellular catabolic process;cellular component disassembly;cellular component disassembly at cellular level;cellular component organization;cellular component organization at cellular level;cellular component organization or biogenesis;cellular component organization or biogenesis at cellular level;cellular …	binding;mRNA binding;nucleic acid binding;RNA binding;rRNA binding;SSU rRNA binding;structural constituent of ribosome;structural molecule activity	adherens junction;anchoring junction;cell junction;cell part;cell-substrate adherens junction;cell-substrate junction;cytoplasmic part;cytosol;cytosolic small ribosomal subunit;extracellular membrane-bounded organelle;extracellular organelle;extracellular region part;extracellular vesicular exosome;focal adhesion;intracellular membrane-bounded organelle;intracellular non-membrane-bounded organell…	Ribosome	3	3	3	22.5	17.222	0	19.544	50909000	4
Q5JR95;P62241	Q5JR95;P62241	40S ribosomal protein S8	RPS8	tr|Q5JR95|Q5JR95_HUMAN Isoform of P62241, 40S ribosomal protein S8 OS=Homo sapiens OX=9606 GN=RPS8 PE=1 SV=1;sp|P62241|RS8_HUMAN 40S ribosomal protein S8 OS=Homo sapiens OX=9606 GN=RPS8 PE=1 SV=2	2			21.0521	23.4059	2.35382	19.9009494781494;False;0	18.3151321411133;False;0	NaN;False;0	22.1068058013916;False;0	18.8675632476807;False;0	26.0021495819092;False;0	23.2678527832031;False;0	22.3266315460205;False;0	17.5617294311523;True;0	23.0392570495605;False;0	21.176456451416;False;0	26.0019588470459;False;0	biosynthetic process;catabolic process;cellular biosynthetic process;cellular catabolic process;cellular component disassembly;cellular component disassembly at cellular level;cellular component organization;cellular component organization at cellular level;cellular component organization or biogenesis;cellular component organization or biogenesis at cellular level;cellular macromolecular complex…	structural constituent of ribosome;structural molecule activity	adherens junction;anchoring junction;cell junction;cell part;cell-substrate adherens junction;cell-substrate junction;cytoplasm;cytoplasmic part;cytosol;cytosolic small ribosomal subunit;extracellular membrane-bounded organelle;extracellular organelle;extracellular region part;extracellular vesicular exosome;focal adhesion;intracellular membrane-bounded organelle;intracellular non-membrane-bounde…	Ribosome	5	5	5	30.9	21.879	0	53.607	73509000	11
O00442;O00442-2;A6NIC1	O00442;O00442-2	RNA 3-terminal phosphate cyclase	RTCA	sp|O00442|RTCA_HUMAN RNA 3-terminal phosphate cyclase OS=Homo sapiens OX=9606 GN=RTCA PE=1 SV=1;sp|O00442-2|RTCA_HUMAN Isoform of O00442, Isoform 2 of RNA 3-terminal phosphate cyclase OS=Homo sapiens OX=9606 GN=RTCA	3			25.4983	27.8398	2.34148	20.4893569946289;False;0	21.7711696624756;False;0	25.1348876953125;False;0	27.8424453735352;False;0	26.7442455291748;False;0	25.6917152404785;False;0	23.8480453491211;False;0	25.7845668792725;False;0	26.8623065948486;False;0	28.7770595550537;False;0	29.0505104064941;False;0	25.6917896270752;False;0	cellular macromolecule metabolic process;cellular metabolic process;cellular nitrogen compound metabolic process;cellular process;macromolecule metabolic process;metabolic process;nitrogen compound metabolic process;nucleic acid metabolic process;nucleobase-containing compound metabolic process;primary metabolic process;RNA metabolic process;RNA processing	adenyl nucleotide binding;adenyl ribonucleotide binding;ATP binding;binding;catalytic activity;cyclase activity;ligase activity;ligase activity, forming phosphoric ester bonds;nucleic acid binding;nucleotide binding;purine nucleotide binding;purine ribonucleoside triphosphate binding;purine ribonucleotide binding;ribonucleotide binding;RNA binding;RNA-3'-phosphate cyclase activity	cell part;intracellular membrane-bounded organelle;intracellular organelle;intracellular organelle part;intracellular part;membrane-bounded organelle;nuclear part;nucleoplasm;nucleus;organelle;organelle part		7	7	7	19.4	39.336	0	106.41	449170000	99
Q8IW75	Q8IW75	Serpin A12	SERPINA12	sp|Q8IW75|SPA12_HUMAN Serpin A12 OS=Homo sapiens OX=9606 GN=SERPINA12 PE=1 SV=1	1			23.7784	26.1166	2.3382	20.867790222168;False;0	21.0029048919678;False;0	20.3587779998779;False;0	25.937671661377;False;0	24.8284168243408;False;0	24.3472061157227;False;0	24.2316913604736;False;0	25.0147819519043;False;0	22.0886116027832;False;0	26.8740825653076;False;0	27.1312408447266;False;0	24.3443508148193;False;0	biological regulation;negative regulation of biological process;negative regulation of biosynthetic process;negative regulation of carbohydrate metabolic process;negative regulation of catalytic activity;negative regulation of cellular biosynthetic process;negative regulation of cellular carbohydrate metabolic process;negative regulation of cellular metabolic process;negative regulation of cellul…	endopeptidase inhibitor activity;endopeptidase regulator activity;enzyme inhibitor activity;enzyme regulator activity;peptidase inhibitor activity;peptidase regulator activity;serine-type endopeptidase inhibitor activity	cell part;extracellular region part;extracellular space;membrane;plasma membrane		6	6	6	13.5	47.174	0	37.206	120770000	20
P53611;Q5T4U8	P53611;Q5T4U8	Geranylgeranyl transferase type-2 subunit beta	RABGGTB	sp|P53611|PGTB2_HUMAN Geranylgeranyl transferase type-2 subunit beta OS=Homo sapiens OX=9606 GN=RABGGTB PE=1 SV=2;tr|Q5T4U8|Q5T4U8_HUMAN Isoform of P53611, Geranylgeranyl transferase type-2 subunit beta OS=Homo sapiens OX=9606 GN=RABGGTB PE=1 SV=1	2			22.1052	24.4399	2.33463	NaN;False;0	17.2831707000732;False;0	22.1969547271729;False;0	24.6372394561768;False;0	23.2939205169678;False;0	22.1480541229248;False;0	21.0998401641846;True;0	21.2933368682861;False;0	23.9225234985352;False;0	25.5696430206299;False;0	25.6011619567871;False;0	22.1487998962402;False;0	cellular macromolecule metabolic process;cellular metabolic process;cellular process;cellular protein metabolic process;macromolecule metabolic process;macromolecule modification;metabolic process;multicellular organismal process;neurological system process;primary metabolic process;protein geranylgeranylation;protein metabolic process;protein modification process;protein prenylation;sensory perc…	binding;catalytic activity;cation binding;enzyme binding;GTPase binding;ion binding;metal ion binding;prenyltransferase activity;protein binding;protein geranylgeranyltransferase activity;protein prenyltransferase activity;Rab geranylgeranyltransferase activity;Rab GTPase binding;Ras GTPase binding;small GTPase binding;transferase activity;transferase activity, transferring alkyl or aryl (other t…	cell part;cytoplasmic part;intracellular part;macromolecular complex;protein complex;Rab-protein geranylgeranyltransferase complex		5	5	5	16.3	36.924	0	36.019	45993000	17
P04279;P04279-2	P04279;P04279-2	Semenogelin-1;Alpha-inhibin-92;Alpha-inhibin-31;Seminal basic protein	SEMG1	sp|P04279|SEMG1_HUMAN Semenogelin-1 OS=Homo sapiens OX=9606 GN=SEMG1 PE=1 SV=2;sp|P04279-2|SEMG1_HUMAN Isoform of P04279, Isoform 2 of Semenogelin-1 OS=Homo sapiens OX=9606 GN=SEMG1	2			26.1084	28.4413	2.33293	24.7025299072266;False;0	21.7553024291992;False;0	22.7635879516602;False;0	26.6579780578613;False;0	30.4003391265869;False;0	25.0261383056641;False;0	28.0659942626953;False;0	25.7669868469238;False;0	24.4922828674316;False;0	27.5897808074951;False;0	32.7067680358887;False;0	25.0274925231934;False;0	biological regulation;insemination;multicellular organismal process;multicellular organismal reproductive process;negative regulation of biological process;negative regulation of calcium ion import;negative regulation of calcium ion transport;negative regulation of cellular process;negative regulation of ion transmembrane transport;negative regulation of ion transport;negative regulation of trans…	structural molecule activity	cell part;cytoplasmic membrane-bounded vesicle;cytoplasmic part;cytoplasmic vesicle;extracellular membrane-bounded organelle;extracellular organelle;extracellular region;extracellular region part;extracellular space;extracellular vesicular exosome;intracellular membrane-bounded organelle;intracellular organelle;intracellular part;membrane-bounded organelle;membrane-bounded vesicle;nucleus;organel…		25	25	20	52.2	52.13	0	323.31	1595200000	319
I3L3P7;I3L246;H3BN98;P62244;H3BV27;H3BT37;I3L303	I3L3P7;I3L246;H3BN98;P62244;H3BV27;H3BT37;I3L303	40S ribosomal protein S15a	RPS15A	tr|I3L3P7|I3L3P7_HUMAN Isoform of P62244, 40S ribosomal protein S15a OS=Homo sapiens OX=9606 GN=RPS15A PE=1 SV=1;tr|I3L246|I3L246_HUMAN Isoform of P62244, 40S ribosomal protein S15a OS=Homo sapiens OX=9606 GN=RPS15A PE=1 SV=1;tr|H3BN98|H3BN98_HUMAN Unchara	7		+	19.0774	21.3907	2.31328	NaN;False;0	NaN;False;0	NaN;False;0	20.928897857666;False;0	NaN;False;0	23.5954360961914;False;0	19.5200252532959;True;0	20.108211517334;True;0	17.6039848327637;True;0	21.8613586425781;False;0	18.7123870849609;True;0	23.5983257293701;False;0	biological regulation;biosynthetic process;catabolic process;cellular biosynthetic process;cellular catabolic process;cellular component disassembly;cellular component disassembly at cellular level;cellular component organization;cellular component organization at cellular level;cellular component organization or biogenesis;cellular component organization or biogenesis at cellular level;cellular …	binding;nucleic acid binding;RNA binding;structural constituent of ribosome;structural molecule activity	cell part;cytoplasm;cytoplasmic part;cytosol;cytosolic small ribosomal subunit;extracellular membrane-bounded organelle;extracellular organelle;extracellular region part;extracellular vesicular exosome;intracellular non-membrane-bounded organelle;intracellular organelle;intracellular organelle part;intracellular part;macromolecular complex;membrane;membrane-bounded organelle;membrane-bounded vesi…	Ribosome	2	2	2	23	11.477	0	12.773	14671000	3
Q02413;Q02413-2	Q02413	Desmoglein-1	DSG1	sp|Q02413|DSG1_HUMAN Desmoglein-1 OS=Homo sapiens OX=9606 GN=DSG1 PE=1 SV=2	2			25.6612	27.97	2.30885	23.1916084289551;False;0	22.3897151947021;False;0	22.3016834259033;False;0	27.4260807037354;False;0	26.614128112793;False;0	26.6283588409424;False;0	26.5536212921143;False;0	26.4024314880371;False;0	24.0274925231934;False;0	28.3578338623047;False;0	28.9202537536621;False;0	26.632007598877;False;0	apoptosis;biological adhesion;biological regulation;calcium-dependent cell-cell adhesion;cell adhesion;cell death;cell junction assembly;cell junction organization;cell-cell adhesion;cell-cell junction assembly;cell-cell junction organization;cellular component assembly;cellular component assembly at cellular level;cellular component disassembly;cellular component disassembly at cellular level;ce…	binding;calcium ion binding;cation binding;gamma-catenin binding;ion binding;metal ion binding;protein binding;toxin binding	anchoring junction;apical plasma membrane;cell junction;cell part;cell-cell junction;cytoplasmic part;cytosol;desmosome;extracellular membrane-bounded organelle;extracellular organelle;extracellular region part;extracellular vesicular exosome;integral to membrane;internal side of plasma membrane;intracellular part;intrinsic to membrane;lateral plasma membrane;membrane;membrane part;membrane-bound…	Staphylococcus aureus infection	18	18	18	20.7	113.75	0	296.75	407030000	161
F8WBS5;F8WB72;C9K025;P18077	F8WBS5;F8WB72;C9K025;P18077	60S ribosomal protein L35a	RPL35A	tr|F8WBS5|F8WBS5_HUMAN Isoform of P18077, 60S ribosomal protein L35a OS=Homo sapiens OX=9606 GN=RPL35A PE=1 SV=1;tr|F8WB72|F8WB72_HUMAN Isoform of P18077, 60S ribosomal protein L35a OS=Homo sapiens OX=9606 GN=RPL35A PE=1 SV=1;tr|C9K025|C9K025_HUMAN Isoform	4			18.9173	21.2075	2.29021	NaN;False;0	NaN;False;0	15.9842853546143;False;0	22.1037044525146;False;0	NaN;False;0	21.243989944458;False;0	19.2638473510742;True;0	19.7740783691406;True;0	17.7139778137207;False;0	23.0375823974609;False;0	19.3430423736572;True;0	21.2419090270996;False;0	biosynthetic process;catabolic process;cellular biosynthetic process;cellular catabolic process;cellular component biogenesis;cellular component biogenesis at cellular level;cellular component disassembly;cellular component disassembly at cellular level;cellular component organization;cellular component organization at cellular level;cellular component organization or biogenesis;cellular componen…	binding;nucleic acid binding;RNA binding;structural constituent of ribosome;structural molecule activity;tRNA binding	cell part;cytoplasmic part;cytosol;cytosolic large ribosomal subunit;extracellular membrane-bounded organelle;extracellular organelle;extracellular region part;extracellular vesicular exosome;intracellular membrane-bounded organelle;intracellular non-membrane-bounded organelle;intracellular organelle;intracellular organelle part;intracellular part;large ribosomal subunit;macromolecular complex;me…	Ribosome	3	3	3	41.8	6.4725	0	16.916	7055300	4
P09972;C9J8F3;J3KSV6;J3QKP5;A8MVZ9;J3QKK1;K7EKH5	P09972;C9J8F3;J3KSV6;J3QKP5;A8MVZ9	Fructose-bisphosphate aldolase C;Fructose-bisphosphate aldolase	ALDOC	sp|P09972|ALDOC_HUMAN Fructose-bisphosphate aldolase C OS=Homo sapiens OX=9606 GN=ALDOC PE=1 SV=2;tr|C9J8F3|C9J8F3_HUMAN Isoform of P09972, Fructose-bisphosphate aldolase C (Fragment) OS=Homo sapiens OX=9606 GN=ALDOC PE=1 SV=1;tr|J3KSV6|J3KSV6_HUMAN Isofor	7			19.8937	22.1707	2.27695	17.1118698120117;False;0	NaN;False;0	NaN;False;0	19.3480186462402;False;0	19.4915790557861;False;0	24.4332752227783;False;0	20.4775371551514;False;0	20.619556427002;True;0	18.5841064453125;True;0	20.2763977050781;False;0	21.7994651794434;False;0	24.4361896514893;False;0	aging;alcohol biosynthetic process;alcohol catabolic process;alcohol metabolic process;anatomical structure morphogenesis;apoptosis;biosynthetic process;carbohydrate biosynthetic process;carbohydrate catabolic process;carbohydrate metabolic process;catabolic process;cell death;cell differentiation;cellular biosynthetic process;cellular carbohydrate biosynthetic process;cellular carbohydrate catab…	aldehyde-lyase activity;binding;carbon-carbon lyase activity;catalytic activity;cytoskeletal protein binding;fructose-bisphosphate aldolase activity;lyase activity;protein binding	axon;cell part;cell projection;cytoplasmic part;cytoskeleton;cytosol;extracellular membrane-bounded organelle;extracellular organelle;extracellular region part;extracellular vesicular exosome;intracellular membrane-bounded organelle;intracellular non-membrane-bounded organelle;intracellular organelle;intracellular part;membrane-bounded organelle;membrane-bounded vesicle;mitochondrion;neuron proje…	Carbon fixation in photosynthetic organisms;Fructose and mannose metabolism;Glycolysis / Gluconeogenesis;Pentose phosphate pathway	3	2	2	15.9	39.455	0	78.887	24200000	11
P11142;E9PKE3;P11142-2;E9PNE6;E9PN89;E9PLF4;E9PQQ4;E9PQK7;E9PK54;A8K7Q2;E9PI65;E9PN25;E9PPY6;E9PM13;E9PS65	P11142;E9PKE3;P11142-2;E9PNE6;E9PN89	Heat shock cognate 71 kDa protein	HSPA8	sp|P11142|HSP7C_HUMAN Heat shock cognate 71 kDa protein OS=Homo sapiens OX=9606 GN=HSPA8 PE=1 SV=1;tr|E9PKE3|E9PKE3_HUMAN Isoform of P11142, Heat shock cognate 71 kDa protein OS=Homo sapiens OX=9606 GN=HSPA8 PE=1 SV=1;sp|P11142-2|HSP7C_HUMAN Isoform of P11	15			24.8022	27.0726	2.27039	22.82932472229;False;0	21.0788822174072;False;0	21.3930759429932;False;0	27.1630611419678;False;0	22.5842990875244;False;0	28.23046875;False;0	26.1908416748047;False;0	25.0934562683105;False;0	23.1221828460693;False;0	28.0964756011963;False;0	24.8904113769531;False;0	28.2307758331299;False;0	axon guidance;biological regulation;biosynthetic process;cell communication;cell-cell signaling;cellular biosynthetic process;cellular component disassembly;cellular component disassembly at cellular level;cellular component organization;cellular component organization at cellular level;cellular component organization or biogenesis;cellular component organization or biogenesis at cellular level;c…	adenyl nucleotide binding;adenyl ribonucleotide binding;antigen binding;ATP binding;ATPase activity;ATPase activity, coupled;binding;C3HC4-type RING finger domain binding;catalytic activity;enzyme binding;G-protein-coupled receptor binding;heat shock protein binding;hydrolase activity;hydrolase activity, acting on acid anhydrides;hydrolase activity, acting on acid anhydrides, in phosphorus-contai…	adherens junction;anchoring junction;blood microparticle;cell junction;cell part;cell-substrate adherens junction;cell-substrate junction;clathrin coated vesicle membrane;clathrin sculpted gamma-aminobutyric acid transport vesicle membrane;coated vesicle membrane;cytoplasmic membrane-bounded vesicle;cytoplasmic part;cytoplasmic vesicle;cytoplasmic vesicle membrane;cytoplasmic vesicle part;cytosol…	Antigen processing and presentation;Endocytosis;MAPK signaling pathway;Measles;Protein processing in endoplasmic reticulum;Spliceosome;Toxoplasmosis	19	19	10	35.6	70.897	0	203.36	483920000	79
A8K2U0	A8K2U0	Alpha-2-macroglobulin-like protein 1	A2ML1	sp|A8K2U0|A2ML1_HUMAN Alpha-2-macroglobulin-like protein 1 OS=Homo sapiens OX=9606 GN=A2ML1 PE=1 SV=3	1			20.2133	22.4797	2.26642	19.0833492279053;False;0	NaN;False;0	NaN;False;0	23.2540588378906;False;0	22.4664268493652;False;0	18.4762325286865;False;0	22.4450588226318;False;0	20.0116558074951;True;0	18.1831760406494;True;0	24.187068939209;False;0	24.7745475769043;False;0	18.4775371551514;False;0	biological regulation;regulation of biological process;regulation of catalytic activity;regulation of endopeptidase activity;regulation of hydrolase activity;regulation of metabolic process;regulation of molecular function;regulation of peptidase activity	endopeptidase inhibitor activity;endopeptidase regulator activity;enzyme inhibitor activity;enzyme regulator activity;peptidase inhibitor activity;peptidase regulator activity;serine-type endopeptidase inhibitor activity	extracellular membrane-bounded organelle;extracellular organelle;extracellular region part;extracellular space;extracellular vesicular exosome;membrane-bounded organelle;membrane-bounded vesicle;organelle;vesicle		2	2	2	1.7	161.1	0	13.757	16719000	2
A0A0A0MT16;Q86UQ4;Q86UQ4-4;F5H7B7;Q86UQ4-6;Q86UQ4-7;Q86UQ4-5;Q86UQ4-3	A0A0A0MT16;Q86UQ4;Q86UQ4-4;F5H7B7;Q86UQ4-6;Q86UQ4-7;Q86UQ4-5;Q86UQ4-3	ATP-binding cassette sub-family A member 13	ABCA13	tr|A0A0A0MT16|A0A0A0MT16_HUMAN Isoform of Q86UQ4, ATP-binding cassette sub-family A member 13 OS=Homo sapiens OX=9606 GN=ABCA13 PE=1 SV=1;sp|Q86UQ4|ABCAD_HUMAN ATP-binding cassette sub-family A member 13 OS=Homo sapiens OX=9606 GN=ABCA13 PE=2 SV=3;sp|Q86UQ	8		+	19.022	21.2785	2.25654	NaN;False;0	NaN;False;0	NaN;False;0	18.1521949768066;False;0	NaN;False;0	25.8970031738281;False;0	19.8193397521973;True;0	20.6315746307373;True;0	16.6149864196777;True;0	19.0847244262695;False;0	18.8534507751465;True;0	25.8973522186279;False;0	cellular process;cholesterol efflux;cholesterol transport;establishment of localization;lipid transport;organic substance transport;phospholipid efflux;phospholipid transport;sterol transport;transmembrane transport;transport	active transmembrane transporter activity;adenyl nucleotide binding;adenyl ribonucleotide binding;ATP binding;ATPase activity;ATPase activity, coupled;ATPase activity, coupled to movement of substances;ATPase activity, coupled to transmembrane movement of substances;binding;catalytic activity;cholesterol transporter activity;hydrolase activity;hydrolase activity, acting on acid anhydrides;hydrola…	cell part;integral to membrane;integral to plasma membrane;intracellular membrane-bounded organelle;intracellular organelle;intracellular part;intrinsic to membrane;intrinsic to plasma membrane;membrane part;membrane-bounded organelle;organelle;plasma membrane part	ABC transporters	2	2	2	0.5	576.15	0	11.66	62776000	2
H3BNC1;H3BR27;A0A1B0GUK8;H0Y6E7;H3BT71;P38159-3;P38159-2;Q96E39;P38159	H3BNC1;H3BR27;A0A1B0GUK8;H0Y6E7;H3BT71;P38159-3;P38159-2;Q96E39;P38159	RNA-binding motif protein, X chromosome;RNA-binding motif protein, X chromosome, N-terminally processed;RNA binding motif protein, X-linked-like-1	RBMX;RBMXL1	tr|H3BNC1|H3BNC1_HUMAN Isoform of P38159, RNA-binding motif protein, X chromosome OS=Homo sapiens OX=9606 GN=RBMX PE=1 SV=1;tr|H3BR27|H3BR27_HUMAN Isoform of P38159, RNA-binding motif protein, X chromosome OS=Homo sapiens OX=9606 GN=RBMX PE=1 SV=1;tr|A0A1B	9		+	18.8248	21.0526	2.22773	NaN;False;0	NaN;False;0	NaN;False;0	20.1855583190918;False;0	NaN;False;0	21.7920951843262;False;0	19.3940563201904;True;0	19.3515205383301;True;0	17.728967666626;True;0	21.1206016540527;False;0	20.2455978393555;True;0	21.7915382385254;False;0	biological regulation;biosynthetic process;cell differentiation;cellular biosynthetic process;cellular component assembly;cellular component assembly at cellular level;cellular component organization;cellular component organization at cellular level;cellular component organization or biogenesis;cellular component organization or biogenesis at cellular level;cellular developmental process;cellular…	binding;chromatin binding;core promoter binding;DNA binding;mRNA binding;nucleic acid binding;nucleotide binding;regulatory region DNA binding;regulatory region nucleic acid binding;RNA binding;single-stranded RNA binding;transcription regulatory region DNA binding	catalytic step 2 spliceosome;cell part;chromatin;chromosomal part;euchromatin;extracellular membrane-bounded organelle;extracellular organelle;extracellular region part;extracellular space;extracellular vesicular exosome;intracellular membrane-bounded organelle;intracellular organelle;intracellular organelle part;intracellular part;macromolecular complex;membrane;membrane-bounded organelle;membra…	Spliceosome	1	1	1	35.1	4.0105	0.0018382	10.182	4823900	1
Q96QA5;J3KRG2	Q96QA5;J3KRG2	Gasdermin-A	GSDMA	sp|Q96QA5|GSDMA_HUMAN Gasdermin-A OS=Homo sapiens OX=9606 GN=GSDMA PE=1 SV=4;tr|J3KRG2|J3KRG2_HUMAN Isoform of Q96QA5, Gasdermin-A (Fragment) OS=Homo sapiens OX=9606 GN=GSDMA PE=1 SV=8	2			23.3911	25.587	2.19591	20.4970588684082;False;0	19.7789726257324;False;0	20.7953014373779;False;0	25.5666313171387;False;0	23.7080307006836;False;0	24.2459888458252;False;0	23.8575687408447;False;0	23.7895488739014;False;0	22.5261173248291;False;0	26.4999046325684;False;0	26.0147819519043;False;0	24.246265411377;False;0	apoptosis;cell death;cellular process;death;programmed cell death		cell part;cytoplasmic part;intracellular part;perinuclear region of cytoplasm		10	10	10	20.7	49.364	0	63.964	87494000	25
P42357-2;P42357;F8W0V1;P42357-3	P42357-2;P42357;F8W0V1;P42357-3	Histidine ammonia-lyase	HAL	sp|P42357-2|HUTH_HUMAN Isoform of P42357, Isoform 2 of Histidine ammonia-lyase OS=Homo sapiens OX=9606 GN=HAL;sp|P42357|HUTH_HUMAN Histidine ammonia-lyase OS=Homo sapiens OX=9606 GN=HAL PE=1 SV=1;tr|F8W0V1|F8W0V1_HUMAN Isoform of P42357, Histidine ammonia-	4			21.9612	24.1372	2.17601	20.5543956756592;False;0	16.7787952423096;False;0	19.450345993042;False;0	24.423921585083;False;0	22.6665916442871;False;0	22.081169128418;False;0	23.9134216308594;False;0	20.7875576019287;False;0	21.1825294494629;False;0	25.3578338623047;False;0	24.9715843200684;False;0	22.0821285247803;False;0	amine catabolic process;amine metabolic process;biosynthetic process;carboxylic acid catabolic process;carboxylic acid metabolic process;catabolic process;cellular amine metabolic process;cellular amino acid catabolic process;cellular amino acid metabolic process;cellular catabolic process;cellular ketone metabolic process;cellular metabolic process;cellular nitrogen compound metabolic process;ce…	ammonia-lyase activity;carbon-nitrogen lyase activity;catalytic activity;histidine ammonia-lyase activity;lyase activity	cell part;cytoplasmic part;cytosol;intracellular part	Histidine metabolism;Nitrogen metabolism	4	4	4	6.4	64.887	0	25.203	35971000	6
Q5VTE0;P68104;A0A087WVQ9;P68104-2;A0A087WV01;A0A2U3TZH3;Q05639;A6PW80;Q5JR01;A0A2R8Y660;A0A2R8Y488;A0A2R8YDN5	Q5VTE0;P68104;A0A087WVQ9;P68104-2;A0A087WV01	Putative elongation factor 1-alpha-like 3;Elongation factor 1-alpha 1;Elongation factor 1-alpha	EEF1A1P5;EEF1A1	sp|Q5VTE0|EF1A3_HUMAN Putative elongation factor 1-alpha-like 3 OS=Homo sapiens OX=9606 GN=EEF1A1P5 PE=5 SV=1;sp|P68104|EF1A1_HUMAN Elongation factor 1-alpha 1 OS=Homo sapiens OX=9606 GN=EEF1A1 PE=1 SV=1;tr|A0A087WVQ9|A0A087WVQ9_HUMAN Isoform of P68104, El	12			27.3076	29.4608	2.15318	25.032470703125;False;0	23.9698467254639;False;0	23.8164882659912;False;0	28.306468963623;False;0	27.2244338989258;False;0	29.6119480133057;False;0	28.395092010498;False;0	27.9814167022705;False;0	25.5462779998779;False;0	29.2399082183838;False;0	29.5296211242676;False;0	29.6128063201904;False;0	biological regulation;biosynthetic process;cellular biosynthetic process;cellular macromolecule biosynthetic process;cellular macromolecule metabolic process;cellular metabolic process;cellular nitrogen compound metabolic process;cellular process;cellular protein metabolic process;cellular response to chemical stimulus;cellular response to endogenous stimulus;cellular response to epidermal growth…	binding;catalytic activity;enzyme binding;GTP binding;GTPase activity;guanyl nucleotide binding;guanyl ribonucleotide binding;hydrolase activity;hydrolase activity, acting on acid anhydrides;hydrolase activity, acting on acid anhydrides, in phosphorus-containing anhydrides;kinase binding;nucleic acid binding;nucleoside-triphosphatase activity;nucleotide binding;protein binding;protein kinase bind…	cell cortex part;cell part;cell projection membrane;cell projection part;cortical actin cytoskeleton;cortical cytoskeleton;cytoplasm;cytoplasmic part;cytoskeletal part;cytoskeleton;cytosol;eukaryotic translation elongation factor 1 complex;extracellular membrane-bounded organelle;extracellular organelle;extracellular region part;extracellular space;extracellular vesicular exosome;intracellular me…	RNA transport	11	11	11	31.4	50.184	0	191.94	1374800000	147
G3V203;J3QQ67;Q07020;H0YHA7;Q07020-2;F8VUA6;F8VYV2;A0A075B7A0;F8VXR6	G3V203;J3QQ67;Q07020;H0YHA7;Q07020-2;F8VUA6;F8VYV2;A0A075B7A0	60S ribosomal protein L18	RPL18	tr|G3V203|G3V203_HUMAN Isoform of Q07020, 60S ribosomal protein L18 OS=Homo sapiens OX=9606 GN=RPL18 PE=1 SV=1;tr|J3QQ67|J3QQ67_HUMAN Isoform of Q07020, 60S ribosomal protein L18 (Fragment) OS=Homo sapiens OX=9606 GN=RPL18 PE=1 SV=1;sp|Q07020|RL18_HUMAN 60	9			21.7643	23.9143	2.1499	18.9601936340332;False;0	18.5943031311035;False;0	18.6343860626221;False;0	23.4817314147949;False;0	19.2555828094482;False;0	25.7624187469482;False;0	22.3211345672607;False;0	22.6073837280273;False;0	20.3645286560059;False;0	24.4169960021973;False;0	21.5638370513916;False;0	25.7619247436523;False;0	biosynthetic process;catabolic process;cellular biosynthetic process;cellular catabolic process;cellular component disassembly;cellular component disassembly at cellular level;cellular component organization;cellular component organization at cellular level;cellular component organization or biogenesis;cellular component organization or biogenesis at cellular level;cellular macromolecular complex…	binding;nucleic acid binding;RNA binding;structural constituent of ribosome;structural molecule activity	adherens junction;anchoring junction;cell junction;cell part;cell-substrate adherens junction;cell-substrate junction;cytoplasm;cytoplasmic part;cytosol;cytosolic large ribosomal subunit;focal adhesion;intracellular membrane-bounded organelle;intracellular non-membrane-bounded organelle;intracellular organelle;intracellular organelle part;intracellular part;large ribosomal subunit;macromolecular …	Ribosome	6	6	6	39.6	18.756	0	50.74	70572000	11
A0A0U1RRH9;A0A0U1RRE1;G3V1Q4;E7ES33;E7EPK1;Q16181-2;Q16181;Q6ZU15	A0A0U1RRH9;A0A0U1RRE1;G3V1Q4;E7ES33;E7EPK1;Q16181-2;Q16181	Septin-7	SEPT7	tr|A0A0U1RRH9|A0A0U1RRH9_HUMAN Isoform of Q16181, Septin-7 (Fragment) OS=Homo sapiens OX=9606 GN=SEPT7 PE=1 SV=1;tr|A0A0U1RRE1|A0A0U1RRE1_HUMAN Isoform of Q16181, Septin-7 (Fragment) OS=Homo sapiens OX=9606 GN=SEPT7 PE=1 SV=1;tr|G3V1Q4|G3V1Q4_HUMAN Isoform	8		+	19.3201	21.4296	2.10944	NaN;False;0	NaN;False;0	NaN;False;0	22.8986053466797;False;0	NaN;False;0	22.1694374084473;False;0	20.7037620544434;True;0	18.4473476409912;True;0	18.8092269897461;True;0	23.8288097381592;False;0	18.2894916534424;True;0	22.1703548431396;False;0	anatomical structure morphogenesis;biological regulation;cell cycle phase;cell cycle process;cell part morphogenesis;cell projection morphogenesis;cell projection organization;cellular component assembly;cellular component morphogenesis;cellular component organization;cellular component organization at cellular level;cellular component organization or biogenesis;cellular component organization or…	binding;GTP binding;guanyl nucleotide binding;guanyl ribonucleotide binding;identical protein binding;nucleotide binding;protein binding;purine nucleotide binding;purine ribonucleoside triphosphate binding;purine ribonucleotide binding;ribonucleotide binding;structural molecule activity	actin cytoskeleton;actin filament bundle;actomyosin;axon part;axon terminus;axoneme;cell cortex part;cell division site part;cell part;cell projection part;chromosomal part;cleavage furrow;condensed chromosome kinetochore;cytoplasm;cytoplasmic part;cytoskeletal part;cytoskeleton;extracellular membrane-bounded organelle;extracellular organelle;extracellular region part;extracellular vesicular exos…		3	3	3	28.6	16.464	0	17.941	12536000	2
P23526-2;P23526	P23526-2;P23526	Adenosylhomocysteinase	AHCY	sp|P23526-2|SAHH_HUMAN Isoform of P23526, Isoform 2 of Adenosylhomocysteinase OS=Homo sapiens OX=9606 GN=AHCY;sp|P23526|SAHH_HUMAN Adenosylhomocysteinase OS=Homo sapiens OX=9606 GN=AHCY PE=1 SV=4	2			21.8796	23.9714	2.09184	NaN;False;0	20.345235824585;False;0	20.2888145446777;False;0	23.9755878448486;False;0	19.0980777740479;False;0	25.6034908294678;False;0	19.261926651001;True;0	24.3578338623047;False;0	22.0190315246582;False;0	24.9088478088379;False;0	21.4014549255371;False;0	25.6039943695068;False;0	amine metabolic process;carboxylic acid metabolic process;cellular amine metabolic process;cellular amino acid metabolic process;cellular ketone metabolic process;cellular metabolic process;cellular modified amino acid metabolic process;cellular nitrogen compound metabolic process;cellular process;coenzyme metabolic process;cofactor metabolic process;heterocycle metabolic process;metabolic proces…	adenosylhomocysteinase activity;catalytic activity;hydrolase activity;hydrolase activity, acting on ether bonds;trialkylsulfonium hydrolase activity	cell part;cytoplasm;cytoplasmic membrane-bounded vesicle;cytoplasmic part;cytoplasmic vesicle;cytosol;extracellular membrane-bounded organelle;extracellular organelle;extracellular region part;extracellular vesicular exosome;intracellular membrane-bounded organelle;intracellular organelle;intracellular part;melanosome;membrane-bounded organelle;membrane-bounded vesicle;organelle;pigment granule;v…	Cysteine and methionine metabolism	6	6	6	14.9	44.658	0	38.735	70652000	13
O14556	O14556	Glyceraldehyde-3-phosphate dehydrogenase, testis-specific	GAPDHS	sp|O14556|G3PT_HUMAN Glyceraldehyde-3-phosphate dehydrogenase, testis-specific OS=Homo sapiens OX=9606 GN=GAPDHS PE=1 SV=2	1		+	19.4904	21.5762	2.08578	NaN;False;0	NaN;False;0	NaN;False;0	18.9419193267822;False;0	23.9533557891846;False;0	NaN;False;0	20.2750854492188;True;0	20.1925964355469;True;0	18.0034599304199;True;0	19.8756771087646;False;0	26.2588958740234;False;0	18.593921661377;True;0	alcohol biosynthetic process;alcohol metabolic process;biological regulation;biosynthetic process;carbohydrate biosynthetic process;carbohydrate metabolic process;cell motility;cellular biosynthetic process;cellular carbohydrate biosynthetic process;cellular carbohydrate metabolic process;cellular component movement;cellular metabolic process;cellular process;gluconeogenesis;glucose metabolic pro…	binding;catalytic activity;coenzyme binding;cofactor binding;glyceraldehyde-3-phosphate dehydrogenase (NAD+) (phosphorylating) activity;NAD binding;NADP binding;nucleotide binding;oxidoreductase activity;oxidoreductase activity, acting on the aldehyde or oxo group of donors;oxidoreductase activity, acting on the aldehyde or oxo group of donors, NAD or NADP as acceptor	cell part;cell projection part;cytoplasmic part;cytosol;flagellar fibrous sheath;flagellum part;intracellular membrane-bounded organelle;intracellular organelle;intracellular organelle part;intracellular part;membrane-bounded organelle;microtubule-based flagellum part;nucleus;organelle;organelle part	Glycolysis / Gluconeogenesis	2	1	1	4.4	44.501	0.0016474	7.3917	16747000	3
P05204;A0A087WZE9;Q15651-2;Q15651	P05204	Non-histone chromosomal protein HMG-17	HMGN2	sp|P05204|HMGN2_HUMAN Non-histone chromosomal protein HMG-17 OS=Homo sapiens OX=9606 GN=HMGN2 PE=1 SV=3	4		+	20.1456	22.2197	2.0741	NaN;False;0	NaN;False;0	NaN;False;0	23.2922229766846;False;0	22.5707454681396;False;0	17.5550231933594;False;0	19.2986927032471;True;0	21.9365577697754;True;0	19.201452255249;True;0	24.2243499755859;False;0	24.8764266967773;False;0	17.5582408905029;False;0		binding;DNA binding;nucleic acid binding	cell part;chromatin;chromosomal part;cytoplasm;intracellular membrane-bounded organelle;intracellular organelle;intracellular organelle part;intracellular part;membrane-bounded organelle;nucleus;organelle;organelle part		3	3	3	45.6	9.3926	0	30.621	16694000	15
P29508;P29508-2;H0Y5H9;P48594;C9JZ65	P29508;P29508-2;H0Y5H9;P48594	Serpin B3;Serpin B4	SERPINB3;SERPINB4	sp|P29508|SPB3_HUMAN Serpin B3 OS=Homo sapiens OX=9606 GN=SERPINB3 PE=1 SV=2;sp|P29508-2|SPB3_HUMAN Isoform of P29508, Isoform 2 of Serpin B3 OS=Homo sapiens OX=9606 GN=SERPINB3;tr|H0Y5H9|H0Y5H9_HUMAN Isoform of P48594, Serpin B4 (Fragment) OS=Homo sapiens	5			24.7362	26.8062	2.07	23.1825141906738;False;0	20.8164482116699;False;0	21.107572555542;False;0	26.4687442779541;False;0	25.2054843902588;False;0	25.5118141174316;False;0	26.5433311462402;False;0	24.8288097381592;False;0	22.8365345001221;False;0	27.3991737365723;False;0	27.508996963501;False;0	25.5105075836182;False;0	autocrine signaling;biological regulation;cell communication;cell-cell signaling;cellular process;entry into cell of other organism involved in symbiotic interaction;entry into host;entry into host cell;entry into other organism involved in symbiotic interaction;entry of virus into host cell;interaction with host;interspecies interaction between organisms;locomotion;movement in environment of oth…	binding;cysteine-type endopeptidase inhibitor activity;endopeptidase inhibitor activity;endopeptidase regulator activity;enzyme binding;enzyme inhibitor activity;enzyme regulator activity;peptidase inhibitor activity;peptidase regulator activity;protease binding;protein binding;receptor activity;serine-type endopeptidase inhibitor activity;viral receptor activity	cell part;cytoplasm;cytoplasmic part;cytoplasmic vesicle;extracellular membrane-bounded organelle;extracellular organelle;extracellular region part;extracellular space;extracellular vesicular exosome;intracellular;intracellular membrane-bounded organelle;intracellular organelle;intracellular part;membrane-bounded organelle;membrane-bounded vesicle;nucleus;organelle;vesicle	Amoebiasis	8	8	8	17.4	44.564	0	106.25	193030000	28
P04040	P04040	Catalase	CAT	sp|P04040|CATA_HUMAN Catalase OS=Homo sapiens OX=9606 GN=CAT PE=1 SV=3	1			24.3607	26.4298	2.06909	22.0353412628174;False;0	20.8357028961182;False;0	21.1070861816406;False;0	26.6054496765137;False;0	24.5726165771484;False;0	24.8783874511719;False;0	25.3975429534912;False;0	24.8480453491211;False;0	22.8365345001221;False;0	27.5388984680176;False;0	26.8740825653076;False;0	24.8764266967773;False;0	acylglycerol metabolic process;aerobic respiration;aging;alcohol metabolic process;anatomical structure development;biological regulation;catabolic process;cell differentiation;cellular aromatic compound metabolic process;cellular catabolic process;cellular component assembly;cellular component organization;cellular component organization or biogenesis;cellular developmental process;cellular lipi…	aminoacylase activity;antioxidant activity;binding;catalase activity;catalytic activity;cation binding;coenzyme binding;cofactor binding;enzyme binding;heme binding;hydrolase activity;hydrolase activity, acting on carbon-nitrogen (but not peptide) bonds;hydrolase activity, acting on carbon-nitrogen (but not peptide) bonds, in linear amides;identical protein binding;ion binding;iron ion binding;me…	adherens junction;anchoring junction;cell junction;cell part;cell-substrate adherens junction;cell-substrate junction;cytoplasmic part;cytosol;endoplasmic reticulum;extracellular membrane-bounded organelle;extracellular organelle;extracellular region part;extracellular vesicular exosome;focal adhesion;Golgi apparatus;intracellular membrane-bounded organelle;intracellular organelle;intracellular o…	Amyotrophic lateral sclerosis (ALS);Methane metabolism;Peroxisome;Tryptophan metabolism	9	9	9	20.7	59.755	0	98.123	166320000	46
P62851	P62851	40S ribosomal protein S25	RPS25	sp|P62851|RS25_HUMAN 40S ribosomal protein S25 OS=Homo sapiens OX=9606 GN=RPS25 PE=1 SV=1	1			21.4399	23.5045	2.06456	18.9082107543945;False;0	16.4063377380371;False;0	19.9037609100342;False;0	24.4388046264648;False;0	16.9930267333984;False;0	25.842191696167;False;0	22.2707061767578;False;0	20.4169960021973;False;0	21.632007598877;False;0	25.3711910247803;False;0	19.2989387512207;False;0	25.8432598114014;False;0	biosynthetic process;catabolic process;cellular biosynthetic process;cellular catabolic process;cellular component assembly;cellular component assembly at cellular level;cellular component disassembly;cellular component disassembly at cellular level;cellular component organization;cellular component organization at cellular level;cellular component organization or biogenesis;cellular component or…	binding;nucleic acid binding;RNA binding;structural constituent of ribosome;structural molecule activity	cell part;cytoplasm;cytoplasmic part;cytosol;cytosolic small ribosomal subunit;extracellular membrane-bounded organelle;extracellular organelle;extracellular region part;extracellular vesicular exosome;intracellular membrane-bounded organelle;intracellular non-membrane-bounded organelle;intracellular organelle;intracellular organelle part;intracellular part;macromolecular complex;membrane-bounded…	Ribosome	4	4	4	28	13.742	0	25.05	84587000	9
A0A0A0MR02;P45880-2;P45880;P45880-1;Q5JSD2;Q5JSD1	A0A0A0MR02;P45880-2;P45880;P45880-1	Voltage-dependent anion-selective channel protein 2	VDAC2	tr|A0A0A0MR02|A0A0A0MR02_HUMAN Isoform of P45880, Voltage-dependent anion-selective channel protein 2 (Fragment) OS=Homo sapiens OX=9606 GN=VDAC2 PE=1 SV=1;sp|P45880-2|VDAC2_HUMAN Isoform of P45880, Isoform 2 of Voltage-dependent anion-selective channel pr	6			22.1308	24.1731	2.04231	20.8273048400879;False;0	17.5628528594971;False;0	18.8958702087402;False;0	24.932186126709;False;0	20.2879047393799;False;0	24.0640487670898;False;0	24.187068939209;False;0	21.5777320861816;False;0	20.6275615692139;False;0	25.8646697998047;False;0	22.5937747955322;False;0	24.0608520507813;False;0	anion transport;biological regulation;establishment of localization;ion transport;negative regulation of biological process;negative regulation of cellular component organization;negative regulation of cellular process;negative regulation of protein complex assembly;negative regulation of protein polymerization;regulation of biological process;regulation of cellular component biogenesis;regulatio…	anion channel activity;anion transmembrane transporter activity;binding;channel activity;gated channel activity;ion channel activity;ion transmembrane transporter activity;nucleotide binding;passive transmembrane transporter activity;porin activity;substrate-specific channel activity;substrate-specific transmembrane transporter activity;substrate-specific transporter activity;transmembrane transp…	cell part;cytoplasmic part;extracellular membrane-bounded organelle;extracellular organelle;extracellular region part;extracellular vesicular exosome;integral to membrane;intracellular membrane-bounded organelle;intracellular non-membrane-bounded organelle;intracellular organelle;intracellular organelle part;intracellular part;intrinsic to membrane;macromolecular complex;membrane;membrane part;me…	Calcium signaling pathway;Huntington's disease;Parkinson's disease	5	5	5	23.4	30.348	0	39.399	53375000	7
B4DJC3;O75367-2;O75367-3;O75367	B4DJC3;O75367-2;O75367-3;O75367	Histone H2A;Core histone macro-H2A.1	H2AFY	tr|B4DJC3|B4DJC3_HUMAN Isoform of O75367, Histone H2A OS=Homo sapiens OX=9606 GN=H2AFY PE=1 SV=1;sp|O75367-2|H2AY_HUMAN Isoform of O75367, Isoform 1 of Core histone macro-H2A.1 OS=Homo sapiens OX=9606 GN=H2AFY;sp|O75367-3|H2AY_HUMAN Isoform of O75367, Isof	4		+	19.2661	21.2862	2.02006	NaN;False;0	NaN;False;0	NaN;False;0	21.5244922637939;False;0	NaN;False;0	23.5690631866455;False;0	21.319149017334;True;0	20.6494960784912;True;0	15.829647064209;True;0	22.4576377868652;False;0	17.8370113372803;True;0	23.5638370513916;False;0	biological regulation;cellular component assembly;cellular component assembly at cellular level;cellular component organization;cellular component organization at cellular level;cellular component organization or biogenesis;cellular component organization or biogenesis at cellular level;cellular macromolecular complex assembly;cellular macromolecular complex subunit organization;cellular process;…	binding;chromatin binding;chromatin DNA binding;core promoter binding;core promoter sequence-specific DNA binding;DNA binding;double-stranded DNA binding;double-stranded methylated DNA binding;enzyme binding;enzyme inhibitor activity;enzyme regulator activity;kinase binding;kinase inhibitor activity;kinase regulator activity;nucleic acid binding;nucleosomal DNA binding;nucleosome binding;protein …	Barr body;cell part;centromeric heterochromatin;chromatin;chromosomal part;chromosome;condensed chromosome;extracellular membrane-bounded organelle;extracellular organelle;extracellular region part;extracellular vesicular exosome;heterochromatin;intracellular membrane-bounded organelle;intracellular non-membrane-bounded organelle;intracellular organelle;intracellular organelle part;intracellular …	Systemic lupus erythematosus	2	2	2	10	21.548	0	11.149	15461000	2
H0Y9Y1;D6RDG3;P20290-2;P20290	H0Y9Y1;D6RDG3;P20290-2;P20290	Transcription factor BTF3	BTF3	tr|H0Y9Y1|H0Y9Y1_HUMAN Isoform of P20290, Transcription factor BTF3 (Fragment) OS=Homo sapiens OX=9606 GN=BTF3 PE=1 SV=2;tr|D6RDG3|D6RDG3_HUMAN Isoform of P20290, Transcription factor BTF3 (Fragment) OS=Homo sapiens OX=9606 GN=BTF3 PE=1 SV=3;sp|P20290-2|BT	4			19.4476	21.4492	2.0016	18.2323360443115;False;0	NaN;False;0	NaN;False;0	20.0356369018555;False;0	18.0137805938721;False;0	23.058479309082;False;0	21.5914936065674;False;0	18.5666847229004;True;0	18.1845397949219;True;0	20.967191696167;False;0	20.3211345672607;False;0	23.0592021942139;False;0	biological regulation;biosynthetic process;cellular biosynthetic process;cellular macromolecule biosynthetic process;cellular macromolecule metabolic process;cellular metabolic process;cellular nitrogen compound metabolic process;cellular process;chordate embryonic development;developmental process;embryo development;embryo development ending in birth or egg hatching;establishment of localization…		cell part;cytoplasm;intracellular membrane-bounded organelle;intracellular organelle;intracellular part;membrane-bounded organelle;nucleus;organelle		1	1	1	22.1	9.3894	0.0093023	6.7278	10383000	1
A0A1B0GW44;A0A1B0GV23;A0A1B0GVD5;A0A1B0GWE8;P07339;H7C469;A0A1B0GVP3;A0A1B0GU92;A0A1B0GU03;H7C1V0;F8WD96;C9JH19;F8W787;A0A1B0GVF1	A0A1B0GW44;A0A1B0GV23;A0A1B0GVD5;A0A1B0GWE8;P07339;H7C469;A0A1B0GVP3;A0A1B0GU92;A0A1B0GU03;H7C1V0	Cathepsin D;Cathepsin D light chain;Cathepsin D heavy chain	CTSD	tr|A0A1B0GW44|A0A1B0GW44_HUMAN Isoform of P07339, Cathepsin D OS=Homo sapiens OX=9606 GN=CTSD PE=1 SV=1;tr|A0A1B0GV23|A0A1B0GV23_HUMAN Isoform of P07339, Cathepsin D OS=Homo sapiens OX=9606 GN=CTSD PE=1 SV=1;tr|A0A1B0GVD5|A0A1B0GVD5_HUMAN Isoform of P07339	14			24.7212	26.7002	1.97896	23.1551094055176;False;0	20.8733062744141;False;0	21.0308094024658;False;0	26.0888137817383;False;0	25.7001132965088;False;0	25.0751209259033;False;0	26.5165309906006;False;0	24.8857650756836;False;0	22.761417388916;False;0	27.0190315246582;False;0	28.0083847045898;False;0	25.0731639862061;False;0	antigen processing and presentation;antigen processing and presentation of exogenous antigen;antigen processing and presentation of exogenous peptide antigen;antigen processing and presentation of exogenous peptide antigen via MHC class II;antigen processing and presentation of peptide antigen;antigen processing and presentation of peptide antigen via MHC class II;antigen processing and presentat…	aspartic-type endopeptidase activity;aspartic-type peptidase activity;catalytic activity;endopeptidase activity;hydrolase activity;peptidase activity;peptidase activity, acting on L-amino acid peptides	cell part;cytoplasmic membrane-bounded vesicle;cytoplasmic part;cytoplasmic vesicle;extracellular membrane-bounded organelle;extracellular organelle;extracellular region;extracellular region part;extracellular space;extracellular vesicular exosome;intracellular membrane-bounded organelle;intracellular organelle;intracellular organelle lumen;intracellular organelle part;intracellular part;lysosoma…	ko05152;Lysosome	8	8	8	22.5	43.688	0	77.259	174640000	49
P11279;P11279-2	P11279;P11279-2	Lysosome-associated membrane glycoprotein 1	LAMP1	sp|P11279|LAMP1_HUMAN Lysosome-associated membrane glycoprotein 1 OS=Homo sapiens OX=9606 GN=LAMP1 PE=1 SV=3;sp|P11279-2|LAMP1_HUMAN Isoform of P11279, Isoform 2 of Lysosome-associated membrane glycoprotein 1 OS=Homo sapiens OX=9606 GN=LAMP1	2			22.8435	24.8183	1.97475	20.0868129730225;False;0	19.6815567016602;False;0	19.6617088317871;False;0	24.7993125915527;False;0	23.1611099243164;False;0	23.2563209533691;False;0	23.4425296783447;False;0	23.6971035003662;False;0	21.3910007476807;False;0	25.7337608337402;False;0	25.4676208496094;False;0	23.2534961700439;False;0	autophagic cell death;autophagy;biological regulation;catabolic process;cell death;cellular catabolic process;cellular metabolic process;cellular process;death;establishment of localization;establishment of localization in cell;establishment of protein localization;establishment of protein localization to organelle;Golgi to lysosome transport;Golgi vesicle transport;induction of apoptosis;inducti…	binding;enzyme binding;protein binding	cell body;cell part;cell projection;cytolytic granule;cytoplasm;cytoplasmic membrane-bounded vesicle;cytoplasmic part;cytoplasmic vesicle;dendrite;endosomal part;endosome;endosome membrane;external side of plasma membrane;extracellular membrane-bounded organelle;extracellular organelle;extracellular region part;extracellular vesicular exosome;integral to membrane;integral to plasma membrane;intra…	ko05152;Lysosome;Phagosome	2	2	2	4.8	44.882	0	15.554	51380000	14
P62280;M0QZC5;M0R1H5	P62280;M0QZC5	40S ribosomal protein S11	RPS11	sp|P62280|RS11_HUMAN 40S ribosomal protein S11 OS=Homo sapiens OX=9606 GN=RPS11 PE=1 SV=3;tr|M0QZC5|M0QZC5_HUMAN Isoform of P62280, 40S ribosomal protein S11 OS=Homo sapiens OX=9606 GN=RPS11 PE=1 SV=1	3			20.4227	22.3847	1.96207	19.3540172576904;False;0	NaN;False;0	16.1793060302734;False;0	22.1693458557129;False;0	16.3722534179688;False;0	25.3761024475098;False;0	22.7160720825195;False;0	20.6436100006104;True;0	17.9082984924316;False;0	23.1030960083008;False;0	18.6765899658203;False;0	25.37451171875;False;0	biosynthetic process;catabolic process;cellular biosynthetic process;cellular catabolic process;cellular component disassembly;cellular component disassembly at cellular level;cellular component organization;cellular component organization at cellular level;cellular component organization or biogenesis;cellular component organization or biogenesis at cellular level;cellular macromolecular complex…	binding;nucleic acid binding;RNA binding;rRNA binding;structural constituent of ribosome;structural molecule activity	adherens junction;anchoring junction;cell junction;cell part;cell-substrate adherens junction;cell-substrate junction;cytoplasm;cytoplasmic part;cytosol;cytosolic small ribosomal subunit;extracellular membrane-bounded organelle;extracellular organelle;extracellular region part;extracellular vesicular exosome;focal adhesion;intracellular non-membrane-bounded organelle;intracellular organelle;intra…	Ribosome	5	5	5	34.2	18.431	0	29.993	49094000	6
P62304;A6NHK2	P62304;A6NHK2	Small nuclear ribonucleoprotein E	SNRPE	sp|P62304|RUXE_HUMAN Small nuclear ribonucleoprotein E OS=Homo sapiens OX=9606 GN=SNRPE PE=1 SV=1;tr|A6NHK2|A6NHK2_HUMAN Isoform of P62304, Small nuclear ribonucleoprotein E OS=Homo sapiens OX=9606 GN=SNRPE PE=1 SV=1	2		+	18.9617	20.9145	1.95281	NaN;False;0	NaN;False;0	NaN;False;0	20.1751155853271;False;0	16.860481262207;False;0	22.4694900512695;False;0	19.1559867858887;True;0	20.3968772888184;True;0	17.3321666717529;True;0	21.1078910827637;False;0	19.1654567718506;False;0	22.4701061248779;False;0	biosynthetic process;cellular biosynthetic process;cellular component assembly;cellular component assembly at cellular level;cellular component organization;cellular component organization at cellular level;cellular component organization or biogenesis;cellular component organization or biogenesis at cellular level;cellular macromolecular complex assembly;cellular macromolecular complex subunit o…	binding;nucleic acid binding;RNA binding	catalytic step 2 spliceosome;cell part;cytoplasmic part;cytosol;extracellular membrane-bounded organelle;extracellular organelle;extracellular region part;extracellular vesicular exosome;intracellular membrane-bounded organelle;intracellular organelle;intracellular organelle part;intracellular part;macromolecular complex;membrane-bounded organelle;membrane-bounded vesicle;methylosome;methyltransf…	Spliceosome	2	2	2	25	10.803	0	12.598	7110300	2
Q9ULW8;Q9ULC6	Q9ULW8	Protein-arginine deiminase type-3	PADI3	sp|Q9ULW8|PADI3_HUMAN Protein-arginine deiminase type-3 OS=Homo sapiens OX=9606 GN=PADI3 PE=1 SV=2	2		+	19.5869	21.5366	1.94979	NaN;False;0	NaN;False;0	NaN;False;0	23.2485694885254;False;0	NaN;False;0	23.8373050689697;False;0	19.9114818572998;True;0	20.2663593292236;True;0	18.5827178955078;True;0	24.1794967651367;False;0	16.591983795166;True;0	23.8384590148926;False;0	amine biosynthetic process;amine metabolic process;biosynthetic process;carboxylic acid biosynthetic process;carboxylic acid metabolic process;cellular amine metabolic process;cellular amino acid biosynthetic process;cellular amino acid metabolic process;cellular biosynthetic process;cellular ketone metabolic process;cellular macromolecule metabolic process;cellular metabolic process;cellular mod…	binding;calcium ion binding;catalytic activity;cation binding;hydrolase activity;hydrolase activity, acting on carbon-nitrogen (but not peptide) bonds;hydrolase activity, acting on carbon-nitrogen (but not peptide) bonds, in linear amidines;ion binding;metal ion binding;protein-arginine deiminase activity	cell part;cytoplasm;intracellular part		3	3	3	5.1	74.742	0	23.17	24954000	5
P62699	P62699	Protein yippee-like 5	YPEL5	sp|P62699|YPEL5_HUMAN Protein yippee-like 5 OS=Homo sapiens OX=9606 GN=YPEL5 PE=1 SV=1	1		+	18.9536	20.9032	1.94966	NaN;False;0	NaN;False;0	NaN;False;0	18.1465396881104;False;0	NaN;False;0	24.2334480285645;False;0	20.9392337799072;True;0	18.6814975738525;True;0	17.2399749755859;True;0	19.0795269012451;False;0	19.3984565734863;True;0	24.2316913604736;False;0					2	2	2	15.7	13.841	0	14.715	20015000	2
P61019;E9PKL7;A0A3B3ITL1;P61019-2;Q8WUD1;E9PE37;H7C125;Q6PIK3;H0YD31;Q8WUD1-2	P61019;E9PKL7;A0A3B3ITL1;P61019-2;Q8WUD1	Ras-related protein Rab-2A;Ras-related protein Rab-2B	RAB2A;RAB2B	sp|P61019|RAB2A_HUMAN Ras-related protein Rab-2A OS=Homo sapiens OX=9606 GN=RAB2A PE=1 SV=1;tr|E9PKL7|E9PKL7_HUMAN Isoform of P61019, Ras-related protein Rab-2A OS=Homo sapiens OX=9606 GN=RAB2A PE=1 SV=1;tr|A0A3B3ITL1|A0A3B3ITL1_HUMAN Isoform of Q8WUD1, Ra	10		+	18.9384	20.8838	1.94547	NaN;False;0	NaN;False;0	NaN;False;0	21.068941116333;False;0	NaN;False;0	22.0250282287598;False;0	19.7205200195313;True;0	19.3088550567627;True;0	17.7856941223145;True;0	22.0019588470459;False;0	18.6237087249756;True;0	22.0258045196533;False;0	biological regulation;cell cycle;cellular component organization;cellular component organization at cellular level;cellular component organization or biogenesis;cellular component organization or biogenesis at cellular level;cellular process;cellular response to stimulus;ER to Golgi vesicle-mediated transport;establishment of localization;establishment of localization in cell;establishment of pro…	binding;catalytic activity;GDP binding;GTP binding;GTPase activity;guanyl nucleotide binding;guanyl ribonucleotide binding;hydrolase activity;hydrolase activity, acting on acid anhydrides;hydrolase activity, acting on acid anhydrides, in phosphorus-containing anhydrides;nucleoside-triphosphatase activity;nucleotide binding;purine nucleotide binding;purine ribonucleoside triphosphate binding;purin…	cell part;cytoplasmic membrane-bounded vesicle;cytoplasmic part;cytoplasmic vesicle;endoplasmic reticulum membrane;endoplasmic reticulum part;endoplasmic reticulum-Golgi intermediate compartment membrane;extracellular membrane-bounded organelle;extracellular organelle;extracellular region part;extracellular vesicular exosome;Golgi apparatus part;Golgi membrane;intracellular membrane-bounded organ…		3	3	3	17.9	23.545	0	23.36	6467500	3
Q9Y3R4	Q9Y3R4	Sialidase-2	NEU2	sp|Q9Y3R4|NEUR2_HUMAN Sialidase-2 OS=Homo sapiens OX=9606 GN=NEU2 PE=1 SV=2	1		+	19.1174	21.0613	1.94386	NaN;False;0	NaN;False;0	NaN;False;0	21.3389434814453;False;0	19.3953590393066;False;0	19.2084350585938;False;0	20.1790390014648;True;0	19.0443534851074;True;0	18.1288738250732;True;0	22.2735538482666;False;0	21.7013397216797;False;0	19.2089576721191;False;0	biosynthetic process;carbohydrate biosynthetic process;carbohydrate catabolic process;carbohydrate metabolic process;catabolic process;cellular carbohydrate metabolic process;cellular catabolic process;cellular lipid catabolic process;cellular lipid metabolic process;cellular macromolecule metabolic process;cellular metabolic process;cellular process;cellular protein metabolic process;ceramide me…		cell part;cytoplasm;cytoplasmic part;cytosol;intracellular part	Other glycan degradation;Sphingolipid metabolism	1	1	1	3.2	42.253	0.0017762	8.6124	3947900	2
A0A286YEY1;P01876	A0A286YEY1;P01876	Ig alpha-1 chain C region	IGHA1	tr|A0A286YEY1|A0A286YEY1_HUMAN Isoform of P01876, Immunoglobulin heavy constant alpha 1 (Fragment) OS=Homo sapiens OX=9606 GN=IGHA1 PE=1 SV=1;sp|P01876|IGHA1_HUMAN Immunoglobulin heavy constant alpha 1 OS=Homo sapiens OX=9606 GN=IGHA1 PE=1 SV=2	2			24.8684	26.8117	1.94324	22.9078521728516;False;0	21.3905696868896;False;0	21.2024440765381;False;0	26.1974964141846;False;0	24.2947883605957;False;0	26.7016716003418;False;0	26.2696361541748;False;0	25.4040565490723;False;0	22.931568145752;False;0	27.1312408447266;False;0	26.6039943695068;False;0	26.6997528076172;False;0	anatomical structure homeostasis;antibacterial humoral response;antimicrobial humoral response;biological regulation;cellular component organization;cellular component organization or biogenesis;cellular macromolecule metabolic process;cellular membrane organization;cellular metabolic process;cellular process;cellular protein metabolic process;defense response;defense response to bacterium;endocy…	antigen binding;binding	blood microparticle;dimeric IgA immunoglobulin complex;extracellular membrane-bounded organelle;extracellular organelle;extracellular region;extracellular region part;extracellular space;extracellular vesicular exosome;IgA immunoglobulin complex;IgA immunoglobulin complex, circulating;immunoglobulin complex;immunoglobulin complex, circulating;macromolecular complex;membrane-bounded organelle;memb…		7	7	3	19.8	42.848	0	76.786	219710000	48
A6PVN9;F6WIT2;A6PVN5;Q15257-3;Q15257-2;Q15257;Q5T949;Q5T948;Q15257-4;B7ZBP9;B7ZBQ0;A6PVN7;B7ZBP7;Q68CR8;A6PVN8;C9IZ76;B4DDQ6;A6PVN6;H0Y6E5	A6PVN9;F6WIT2;A6PVN5;Q15257-3;Q15257-2;Q15257;Q5T949;Q5T948;Q15257-4	Serine/threonine-protein phosphatase 2A activator	PPP2R4	tr|A6PVN9|A6PVN9_HUMAN Isoform of Q15257, Serine/threonine-protein phosphatase 2A activator (Fragment) OS=Homo sapiens OX=9606 GN=PTPA PE=1 SV=1;tr|F6WIT2|F6WIT2_HUMAN Isoform of Q15257, Serine/threonine-protein phosphatase 2A activator OS=Homo sapiens OX=	19		+	18.7984	20.7278	1.92946	NaN;False;0	NaN;False;0	NaN;False;0	21.9272708892822;False;0	NaN;False;0	22.3125190734863;False;0	19.2652835845947;True;0	19.2647819519043;True;0	17.8650856018066;True;0	22.8613586425781;False;0	17.0093173980713;True;0	22.3128528594971;False;0	biological regulation;cell cycle process;cellular component organization;cellular component organization at cellular level;cellular component organization or biogenesis;cellular component organization or biogenesis at cellular level;cellular macromolecule metabolic process;cellular metabolic process;cellular process;cellular protein metabolic process;cytoskeleton organization;macromolecule metabo…	adenyl nucleotide binding;adenyl ribonucleotide binding;ATP binding;binding;catalytic activity;cis-trans isomerase activity;enzyme activator activity;enzyme binding;enzyme regulator activity;identical protein binding;isomerase activity;nucleotide binding;peptidyl-prolyl cis-trans isomerase activity;phosphatase activator activity;phosphatase binding;phosphatase regulator activity;protein binding;p…	calcium channel complex;cation channel complex;cell part;cytoplasm;extracellular membrane-bounded organelle;extracellular organelle;extracellular region part;extracellular vesicular exosome;intracellular membrane-bounded organelle;intracellular organelle;intracellular organelle part;intracellular part;ion channel complex;macromolecular complex;membrane part;membrane-bounded organelle;membrane-bou…		3	3	3	10.3	30.158	0	19.652	9196900	3
Q5BJH1;C9JIZ6;P07602;P07602-2;P07602-3	Q5BJH1;C9JIZ6;P07602;P07602-2;P07602-3	Prosaposin;Saposin-A;Saposin-B-Val;Saposin-B;Saposin-C;Saposin-D	PSAP	tr|Q5BJH1|Q5BJH1_HUMAN Isoform of P07602, PSAP protein OS=Homo sapiens OX=9606 GN=PSAP PE=1 SV=1;tr|C9JIZ6|C9JIZ6_HUMAN Isoform of P07602, Prosaposin OS=Homo sapiens OX=9606 GN=PSAP PE=1 SV=2;sp|P07602|SAP_HUMAN Prosaposin OS=Homo sapiens OX=9606 GN=PSAP P	5		+	19.4763	21.4032	1.92693	NaN;False;0	NaN;False;0	NaN;False;0	20.9760417938232;False;0	NaN;False;0	24.8077907562256;False;0	20.1369132995605;True;0	20.3347549438477;True;0	17.9572601318359;True;0	21.9097633361816;False;0	17.4906368255615;True;0	24.8093128204346;False;0	biological regulation;blood coagulation;cell activation;cell differentiation;cellular developmental process;cellular lipid metabolic process;cellular metabolic process;cellular process;cellular process involved in reproduction;cellular response to chemical stimulus;cellular response to organic substance;cellular response to stimulus;coagulation;developmental growth;developmental process;developme…	binding;enzyme activator activity;enzyme regulator activity;lipid binding	cell part;cytoplasmic part;extracellular membrane-bounded organelle;extracellular organelle;extracellular region;extracellular region part;extracellular space;extracellular vesicular exosome;Golgi apparatus;integral to membrane;intracellular membrane-bounded organelle;intracellular non-membrane-bounded organelle;intracellular organelle;intracellular organelle lumen;intracellular organelle part;in…	Lysosome	2	2	2	6.7	26.308	0	11.331	31431000	2
P50453	P50453	Serpin B9	SERPINB9	sp|P50453|SPB9_HUMAN Serpin B9 OS=Homo sapiens OX=9606 GN=SERPINB9 PE=1 SV=1	1		+	18.6432	20.5657	1.9225	NaN;False;0	NaN;False;0	NaN;False;0	21.025520324707;False;0	18.200984954834;False;0	19.2297344207764;False;0	19.089527130127;True;0	19.5815334320068;True;0	17.2586841583252;True;0	21.9601383209229;False;0	20.5068817138672;False;0	19.2302265167236;False;0	biological regulation;cellular process;cellular response to chemical stimulus;cellular response to endogenous stimulus;cellular response to estrogen stimulus;cellular response to hormone stimulus;cellular response to organic substance;cellular response to steroid hormone stimulus;cellular response to stimulus;immune effector process;immune response;immune system process;interaction with host;inte…	binding;caspase inhibitor activity;caspase regulator activity;cysteine-type endopeptidase inhibitor activity;endopeptidase inhibitor activity;endopeptidase regulator activity;enzyme binding;enzyme inhibitor activity;enzyme regulator activity;peptidase inhibitor activity;peptidase regulator activity;protease binding;protein binding;serine-type endopeptidase inhibitor activity	cell part;cytoplasm;cytoplasmic part;cytosol;extracellular membrane-bounded organelle;extracellular organelle;extracellular region part;extracellular space;extracellular vesicular exosome;intracellular;intracellular membrane-bounded organelle;intracellular organelle;intracellular part;membrane;membrane-bounded organelle;membrane-bounded vesicle;nucleus;organelle;vesicle	Amoebiasis	2	2	2	5.6	42.403	0	12.005	3050700	2
C9J7D1;C9J4S4;C9IZZ0;C9J4V0;C9J592;C9J8S3;P51149	C9J7D1;C9J4S4;C9IZZ0;C9J4V0;C9J592;C9J8S3;P51149	Ras-related protein Rab-7a	RAB7A	tr|C9J7D1|C9J7D1_HUMAN Isoform of P51149, Ras-related protein Rab-7a OS=Homo sapiens OX=9606 GN=RAB7A PE=1 SV=1;tr|C9J4S4|C9J4S4_HUMAN Isoform of P51149, Ras-related protein Rab-7a OS=Homo sapiens OX=9606 GN=RAB7A PE=1 SV=1;tr|C9IZZ0|C9IZZ0_HUMAN Isoform o	7		+	19.006	20.9157	1.90972	NaN;False;0	NaN;False;0	NaN;False;0	22.4058609008789;False;0	17.9188747406006;False;0	NaN;False;0	19.6485805511475;True;0	19.7235469818115;True;0	17.6458377838135;True;0	23.3375606536865;False;0	20.2302265167236;False;0	19.1793518066406;True;0	anatomical structure homeostasis;antigen processing and presentation;antigen processing and presentation of exogenous antigen;antigen processing and presentation of exogenous peptide antigen;antigen processing and presentation of exogenous peptide antigen via MHC class II;antigen processing and presentation of peptide antigen;antigen processing and presentation of peptide antigen via MHC class II…	binding;catalytic activity;GDP binding;GTP binding;GTPase activity;guanyl nucleotide binding;guanyl ribonucleotide binding;hydrolase activity;hydrolase activity, acting on acid anhydrides;hydrolase activity, acting on acid anhydrides, in phosphorus-containing anhydrides;nucleoside-triphosphatase activity;nucleotide binding;purine nucleotide binding;purine ribonucleoside triphosphate binding;purin…	cell part;cytoplasmic membrane-bounded vesicle;cytoplasmic part;cytoplasmic vesicle;cytoplasmic vesicle membrane;cytoplasmic vesicle part;endocytic vesicle;endocytic vesicle membrane;endosome;extracellular membrane-bounded organelle;extracellular organelle;extracellular region part;extracellular vesicular exosome;Golgi apparatus;intracellular membrane-bounded organelle;intracellular organelle;int…	Amoebiasis;Endocytosis;ko05152;Phagosome	1	1	1	12.1	10.253	0.0016611	7.4341	5804700	1
P61204-2;P84077;P61204;C9J1Z8;F5H423;P84085;H0YGG7	P61204-2;P84077;P61204;C9J1Z8;F5H423;P84085	ADP-ribosylation factor 3;ADP-ribosylation factor 1;ADP-ribosylation factor 5	ARF3;ARF1;ARF5	sp|P61204-2|ARF3_HUMAN Isoform of P61204, Isoform 2 of ADP-ribosylation factor 3 OS=Homo sapiens OX=9606 GN=ARF3;sp|P84077|ARF1_HUMAN ADP-ribosylation factor 1 OS=Homo sapiens OX=9606 GN=ARF1 PE=1 SV=2;sp|P61204|ARF3_HUMAN ADP-ribosylation factor 3 OS=Homo	7			20.6178	22.5206	1.90284	NaN;False;0	NaN;False;0	19.3317565917969;False;0	24.5540370941162;False;0	NaN;False;0	24.678955078125;False;0	20.6960334777832;True;0	20.0948181152344;True;0	21.0625;False;0	25.4861583709717;False;0	17.3946208953857;True;0	24.6811027526855;False;0	antigen processing and presentation;antigen processing and presentation of exogenous antigen;antigen processing and presentation of exogenous peptide antigen;antigen processing and presentation of exogenous peptide antigen via MHC class II;antigen processing and presentation of peptide antigen;antigen processing and presentation of peptide antigen via MHC class II;antigen processing and presentat…	binding;catalytic activity;GTP binding;GTPase activity;guanyl nucleotide binding;guanyl ribonucleotide binding;hydrolase activity;hydrolase activity, acting on acid anhydrides;hydrolase activity, acting on acid anhydrides, in phosphorus-containing anhydrides;molecular transducer activity;nucleoside-triphosphatase activity;nucleotide binding;purine nucleotide binding;purine ribonucleoside triphosp…	adherens junction;anchoring junction;cell junction;cell leading edge;cell part;cell projection;cell-substrate adherens junction;cell-substrate junction;contractile fiber part;cytoplasmic part;cytoskeletal part;cytosol;extracellular membrane-bounded organelle;extracellular organelle;extracellular region part;extracellular vesicular exosome;focal adhesion;Golgi apparatus;Golgi apparatus part;Golgi …	Vibrio cholerae infection	3	3	2	25	16.145	0	26.007	52152000	12
A0A0C4DGI3;B4DJV2;O75390;H0YIC4;F8W642;F8VZK9;F8VX07;F8VRP1;F8VX68;F8VPF9;F8VPA1;F8VTT8;F8W1S4;F8W4S1;H0YH82	A0A0C4DGI3;B4DJV2;O75390;H0YIC4	Citrate synthase;Citrate synthase, mitochondrial	CS	tr|A0A0C4DGI3|A0A0C4DGI3_HUMAN Isoform of O75390, Citrate synthase OS=Homo sapiens OX=9606 GN=CS PE=1 SV=1;tr|B4DJV2|B4DJV2_HUMAN Isoform of O75390, Citrate synthase OS=Homo sapiens OX=9606 GN=CS PE=1 SV=1;sp|O75390|CISY_HUMAN Citrate synthase, mitochondri	15		+	19.0126	20.9137	1.90115	NaN;False;0	NaN;False;0	NaN;False;0	22.5506057739258;False;0	NaN;False;0	21.6738929748535;False;0	20.3765335083008;True;0	19.8159236907959;True;0	16.8453121185303;True;0	23.4800052642822;False;0	17.5854911804199;True;0	21.6757297515869;False;0	acetyl-CoA catabolic process;acetyl-CoA metabolic process;carbohydrate metabolic process;catabolic process;cellular carbohydrate metabolic process;cellular catabolic process;cellular metabolic process;cellular process;coenzyme catabolic process;coenzyme metabolic process;cofactor catabolic process;cofactor metabolic process;metabolic process;primary metabolic process;small molecule metabolic proc…	catalytic activity;citrate (Si)-synthase activity;transferase activity;transferase activity, transferring acyl groups;transferase activity, transferring acyl groups, acyl groups converted into alkyl on transfer	cell part;cytoplasmic part;extracellular membrane-bounded organelle;extracellular organelle;extracellular region part;extracellular vesicular exosome;intracellular membrane-bounded organelle;intracellular organelle;intracellular organelle lumen;intracellular organelle part;intracellular part;membrane-bounded organelle;membrane-bounded vesicle;membrane-enclosed lumen;mitochondrial matrix;mitochond…	Citrate cycle (TCA cycle);Glyoxylate and dicarboxylate metabolism	3	3	3	9.5	44.703	0	19.883	9489200	5
P31025;Q5VSP4	P31025;Q5VSP4	Lipocalin-1;Putative lipocalin 1-like protein 1	LCN1;LCN1P1	sp|P31025|LCN1_HUMAN Lipocalin-1 OS=Homo sapiens OX=9606 GN=LCN1 PE=1 SV=1;sp|Q5VSP4|LC1L1_HUMAN Putative lipocalin 1-like protein 1 OS=Homo sapiens OX=9606 GN=LCN1P1 PE=5 SV=1	2			22.5293	24.4259	1.89667	22.7089424133301;False;0	17.2957153320313;False;0	18.4759387969971;False;0	22.8008003234863;False;0	22.6109962463379;False;0	24.6202640533447;False;0	26.0711193084717;False;0	21.310079574585;False;0	20.2065753936768;False;0	23.7389240264893;False;0	24.9179801940918;False;0	24.6208686828613;False;0	anatomical structure homeostasis;biological regulation;carboxylic acid transport;cellular process;establishment of localization;fatty acid transport;homeostatic process;lipid transport;long-chain fatty acid transport;macromolecule metabolic process;metabolic process;monocarboxylic acid transport;multicellular organismal process;negative regulation of catalytic activity;negative regulation of endo…	cysteine-type endopeptidase inhibitor activity;endopeptidase inhibitor activity;endopeptidase regulator activity;enzyme inhibitor activity;enzyme regulator activity;peptidase inhibitor activity;peptidase regulator activity	extracellular membrane-bounded organelle;extracellular organelle;extracellular region;extracellular region part;extracellular space;extracellular vesicular exosome;membrane-bounded organelle;membrane-bounded vesicle;organelle;vesicle		3	3	3	16.5	19.25	0	20.715	46884000	11
P05198;H0YJS4;G3V4T5	P05198;H0YJS4;G3V4T5	Eukaryotic translation initiation factor 2 subunit 1	EIF2S1	sp|P05198|IF2A_HUMAN Eukaryotic translation initiation factor 2 subunit 1 OS=Homo sapiens OX=9606 GN=EIF2S1 PE=1 SV=3;tr|H0YJS4|H0YJS4_HUMAN Isoform of P05198, Eukaryotic translation initiation factor 2 subunit 1 (Fragment) OS=Homo sapiens OX=9606 GN=EIF2S	3			19.8578	21.7507	1.8929	NaN;False;0	NaN;False;0	17.9315395355225;False;0	22.0746021270752;False;0	NaN;False;0	22.5534286499023;False;0	20.6612071990967;True;0	19.2513008117676;True;0	19.6610126495361;False;0	23.00710105896;False;0	19.6906242370605;True;0	22.5544986724854;False;0	biological regulation;biosynthetic process;cellular biosynthetic process;cellular macromolecule biosynthetic process;cellular macromolecule metabolic process;cellular metabolic process;cellular process;cellular protein metabolic process;cellular response to chemical stimulus;cellular response to organic substance;cellular response to stimulus;cellular response to stress;cellular response to topol…	binding;nucleic acid binding;ribonucleoprotein binding;ribosome binding;RNA binding;translation factor activity, nucleic acid binding;translation initiation factor activity	cell part;cytoplasmic part;cytosol;eukaryotic 48S preinitiation complex;eukaryotic translation initiation factor 2 complex;extracellular membrane-bounded organelle;extracellular organelle;extracellular region part;extracellular vesicular exosome;intracellular membrane-bounded organelle;intracellular non-membrane-bounded organelle;intracellular organelle;intracellular part;macromolecular complex;m…	Hepatitis C;Measles;Protein processing in endoplasmic reticulum;RNA transport	2	2	2	7	36.112	0	12.203	10822000	1
H0YEY4;A6NCQ0;A6NJU6;A6NFX8;Q9UKK9	H0YEY4;A6NCQ0;A6NJU6;A6NFX8;Q9UKK9	ADP-sugar pyrophosphatase	NUDT5	tr|H0YEY4|H0YEY4_HUMAN Isoform of Q9UKK9, ADP-sugar pyrophosphatase (Fragment) OS=Homo sapiens OX=9606 GN=NUDT5 PE=1 SV=1;tr|A6NCQ0|A6NCQ0_HUMAN Isoform of Q9UKK9, ADP-sugar pyrophosphatase OS=Homo sapiens OX=9606 GN=NUDT5 PE=1 SV=1;tr|A6NJU6|A6NJU6_HUMAN	5		+	18.8693	20.7488	1.87952	NaN;False;0	NaN;False;0	NaN;False;0	19.3826656341553;False;0	20.2759990692139;False;0	19.3432559967041;False;0	20.2364387512207;True;0	18.9727916717529;True;0	17.3986740112305;True;0	20.3211345672607;False;0	22.582332611084;False;0	19.3429946899414;False;0	alcohol catabolic process;alcohol metabolic process;carbohydrate catabolic process;carbohydrate metabolic process;catabolic process;cellular carbohydrate catabolic process;cellular carbohydrate metabolic process;cellular catabolic process;cellular metabolic process;cellular nitrogen compound catabolic process;cellular nitrogen compound metabolic process;cellular process;D-ribose catabolic process…	ADP-ribose diphosphatase activity;ADP-sugar diphosphatase activity;binding;catalytic activity;cation binding;hydrolase activity;hydrolase activity, acting on acid anhydrides;hydrolase activity, acting on acid anhydrides, in phosphorus-containing anhydrides;ion binding;magnesium ion binding;metal ion binding;nucleic acid binding;nucleoside-diphosphatase activity;pyrophosphatase activity;RNA bindin…	cell part;cytoplasmic part;cytosol;extracellular membrane-bounded organelle;extracellular organelle;extracellular region part;extracellular vesicular exosome;intracellular;intracellular membrane-bounded organelle;intracellular organelle;intracellular part;membrane-bounded organelle;membrane-bounded vesicle;nucleus;organelle;vesicle	Purine metabolism	1	1	1	10.9	14.901	0.0048	6.957	2618300	1
P0DP25;P0DP24;P0DP23;H0Y7A7;E7ETZ0;E7EMB3;Q96HY3;G3V361;M0QZ52;F8WBR5;G3V226;G3V479;P27482;C9J7T9;P02585	P0DP25;P0DP24;P0DP23;H0Y7A7;E7ETZ0;E7EMB3;Q96HY3;G3V361	Calmodulin-2	CALM2;CALM1	sp|P0DP25|CALM3_HUMAN Calmodulin-3 OS=Homo sapiens OX=9606 GN=CALM3 PE=1 SV=1;sp|P0DP24|CALM2_HUMAN Calmodulin-2 OS=Homo sapiens OX=9606 GN=CALM2 PE=1 SV=1;sp|P0DP23|CALM1_HUMAN Calmodulin-1 OS=Homo sapiens OX=9606 GN=CALM1 PE=1 SV=1;tr|H0Y7A7|H0Y7A7_HUMAN	15			26.3807	28.2487	1.86804	22.6600112915039;False;0	22.4486179351807;False;0	24.9275875091553;False;0	26.1509494781494;False;0	28.5303039550781;False;0	26.8300704956055;False;0	26.0211505889893;False;0	26.461389541626;False;0	26.6594886779785;False;0	27.0813159942627;False;0	30.8384590148926;False;0	26.8263854980469;False;0		binding;calcium ion binding;catalytic activity;cation binding;ion binding;kinase activity;metal ion binding;transferase activity;transferase activity, transferring phosphorus-containing groups		Alzheimer's disease;Calcium signaling pathway;Gastric acid secretion;Glioma;GnRH signaling pathway;Insulin signaling pathway;ko05152;Long-term potentiation;Melanogenesis;Neurotrophin signaling pathway;Olfactory transduction;Oocyte meiosis;Phosphatidylinositol signaling system;Phototransduction;Phototransduction - fly;Plant-pathogen interaction;Salivary secretion;Vascular smooth muscle contraction	11	11	11	61.1	16.837	0	323.31	625760000	96
P62913;Q5VVC8;P62913-2	P62913;Q5VVC8;P62913-2	60S ribosomal protein L11	RPL11	sp|P62913|RL11_HUMAN 60S ribosomal protein L11 OS=Homo sapiens OX=9606 GN=RPL11 PE=1 SV=2;tr|Q5VVC8|Q5VVC8_HUMAN Isoform of P62913, 60S ribosomal protein L11 OS=Homo sapiens OX=9606 GN=RPL11 PE=1 SV=2;sp|P62913-2|RL11_HUMAN Isoform of P62913, Isoform 2 of	3			21.0387	22.8801	1.84137	NaN;False;0	NaN;False;0	21.4279174804688;False;0	22.5924282073975;False;0	18.7357864379883;False;0	24.0682849884033;False;0	20.2258071899414;True;0	19.7321834564209;True;0	23.1580772399902;False;0	23.5285034179688;False;0	21.0426006317139;False;0	24.0690727233887;False;0	biosynthetic process;catabolic process;cellular biosynthetic process;cellular catabolic process;cellular component biogenesis;cellular component biogenesis at cellular level;cellular component disassembly;cellular component disassembly at cellular level;cellular component organization;cellular component organization at cellular level;cellular component organization or biogenesis;cellular componen…	binding;nucleic acid binding;RNA binding;rRNA binding;structural constituent of ribosome;structural molecule activity	cell part;cytoplasm;cytoplasmic part;cytosol;cytosolic large ribosomal subunit;extracellular membrane-bounded organelle;extracellular organelle;extracellular region part;extracellular vesicular exosome;intracellular non-membrane-bounded organelle;intracellular organelle;intracellular organelle part;intracellular part;large ribosomal subunit;macromolecular complex;membrane;membrane-bounded organel…	Ribosome	5	5	5	26.4	20.252	0	38.935	27173000	6
D3DPQ2;A0A087X0V4;A8K0B5;Q8IWT0;A0A087WW18;H7C3R6;Q8IWT0-2	D3DPQ2;A0A087X0V4;A8K0B5;Q8IWT0;A0A087WW18;H7C3R6;Q8IWT0-2	Protein archease	ZBTB8OS	tr|D3DPQ2|D3DPQ2_HUMAN Isoform of Q8IWT0, Protein archease OS=Homo sapiens OX=9606 GN=ZBTB8OS PE=1 SV=1;tr|A0A087X0V4|A0A087X0V4_HUMAN Isoform of Q8IWT0, Protein archease (Fragment) OS=Homo sapiens OX=9606 GN=ZBTB8OS PE=1 SV=1;tr|A8K0B5|A8K0B5_HUMAN Isofor	7			20.5538	22.3774	1.82355	NaN;False;0	16.4694995880127;False;0	19.6923084259033;False;0	21.750337600708;False;0	23.1039924621582;False;0	19.0362548828125;False;0	19.7617797851563;True;0	20.4775371551514;False;0	21.4221382141113;False;0	22.6843166351318;False;0	25.4105396270752;False;0	19.0372467041016;False;0	cellular macromolecule metabolic process;cellular metabolic process;cellular nitrogen compound metabolic process;cellular process;macromolecule metabolic process;metabolic process;ncRNA metabolic process;ncRNA processing;nitrogen compound metabolic process;nucleic acid metabolic process;nucleobase-containing compound metabolic process;primary metabolic process;RNA metabolic process;RNA processing…	binding;cation binding;ion binding;metal ion binding	cell part;extracellular membrane-bounded organelle;extracellular organelle;extracellular region part;extracellular vesicular exosome;intracellular membrane-bounded organelle;intracellular organelle;intracellular organelle part;intracellular part;macromolecular complex;membrane-bounded organelle;membrane-bounded vesicle;nuclear part;nucleoplasm;nucleus;organelle;organelle part;protein complex;tRNA…		2	2	2	15.5	12.777	0	19.472	14019000	7
P55072;C9JUP7;C9IZA5	P55072	Transitional endoplasmic reticulum ATPase	VCP	sp|P55072|TERA_HUMAN Transitional endoplasmic reticulum ATPase OS=Homo sapiens OX=9606 GN=VCP PE=1 SV=4	3			21.3167	23.1098	1.79305	18.6648368835449;False;0	16.8333110809326;False;0	19.3514957427979;False;0	23.9714088439941;False;0	16.8688220977783;False;0	25.2486515045166;False;0	22.0258045196533;False;0	20.8423004150391;False;0	21.0821285247803;False;0	24.904260635376;False;0	19.1752376556396;False;0	25.249885559082;False;0	activation of caspase activity;aggresome assembly;biological regulation;biosynthetic process;carbohydrate metabolic process;catabolic process;cellular biosynthetic process;cellular carbohydrate metabolic process;cellular catabolic process;cellular component assembly;cellular component assembly at cellular level;cellular component organization;cellular component organization at cellular level;cell…	adenyl nucleotide binding;adenyl ribonucleotide binding;ADP binding;ATP binding;ATPase activity;binding;catalytic activity;enzyme activator activity;enzyme binding;enzyme regulator activity;hydrolase activity;hydrolase activity, acting on acid anhydrides;hydrolase activity, acting on acid anhydrides, in phosphorus-containing anhydrides;lipid binding;nucleoside-triphosphatase activity;nucleotide b…	cell part;chromosomal part;cytoplasm;cytoplasmic part;cytoplasmic ubiquitin ligase complex;cytosol;endoplasmic reticulum;endoplasmic reticulum membrane;endoplasmic reticulum part;ER ubiquitin ligase complex;extracellular membrane-bounded organelle;extracellular organelle;extracellular region part;extracellular vesicular exosome;Hrd1p ubiquitin ligase complex;intracellular membrane-bounded organel…	Protein processing in endoplasmic reticulum	9	9	9	11.5	89.321	0	60.418	57635000	16
Q96DC9;Q96DC9-2	Q96DC9	Ubiquitin thioesterase OTUB2	OTUB2	sp|Q96DC9|OTUB2_HUMAN Ubiquitin thioesterase OTUB2 OS=Homo sapiens OX=9606 GN=OTUB2 PE=1 SV=2	2		+	19.4633	21.2537	1.79035	NaN;False;0	NaN;False;0	NaN;False;0	21.2685947418213;False;0	NaN;False;0	23.7100925445557;False;0	20.167423248291;True;0	20.9713668823242;True;0	17.2512149810791;True;0	22.2006015777588;False;0	17.8527774810791;True;0	23.7076721191406;False;0	cellular macromolecule metabolic process;cellular metabolic process;cellular process;cellular protein metabolic process;macromolecule metabolic process;macromolecule modification;metabolic process;primary metabolic process;protein deubiquitination;protein K11-linked deubiquitination;protein K48-linked deubiquitination;protein K63-linked deubiquitination;protein metabolic process;protein modificat…	catalytic activity;cysteine-type peptidase activity;hydrolase activity;peptidase activity;peptidase activity, acting on L-amino acid peptides;small conjugating protein-specific protease activity;ubiquitin-specific protease activity	cell part;intracellular membrane-bounded organelle;intracellular organelle;intracellular part;membrane-bounded organelle;nucleus;organelle		3	3	3	12	27.213	0	18.703	16249000	2
M0R0P7;M0R3D6;M0R1A7;M0R117;Q02543	M0R0P7;M0R3D6;M0R1A7;M0R117;Q02543	60S ribosomal protein L18a	RPL18A	tr|M0R0P7|M0R0P7_HUMAN Isoform of Q02543, 60S ribosomal protein L18a OS=Homo sapiens OX=9606 GN=RPL18A PE=1 SV=1;tr|M0R3D6|M0R3D6_HUMAN Isoform of Q02543, 60S ribosomal protein L18a (Fragment) OS=Homo sapiens OX=9606 GN=RPL18A PE=1 SV=1;tr|M0R1A7|M0R1A7_HU	5			19.662	21.4462	1.78419	17.9834842681885;False;0	NaN;False;0	NaN;False;0	19.7154693603516;False;0	NaN;False;0	24.5107479095459;False;0	21.3429946899414;False;0	19.890811920166;True;0	17.7522678375244;True;0	20.645263671875;False;0	19.1828594207764;True;0	24.5105075836182;False;0	biosynthetic process;catabolic process;cellular biosynthetic process;cellular catabolic process;cellular component disassembly;cellular component disassembly at cellular level;cellular component organization;cellular component organization at cellular level;cellular component organization or biogenesis;cellular component organization or biogenesis at cellular level;cellular macromolecular complex…	binding;nucleic acid binding;RNA binding;structural constituent of ribosome;structural molecule activity	cell part;cytoplasmic part;cytosol;cytosolic large ribosomal subunit;intracellular non-membrane-bounded organelle;intracellular organelle;intracellular organelle part;intracellular part;large ribosomal subunit;macromolecular complex;membrane;non-membrane-bounded organelle;organelle;organelle part;ribonucleoprotein complex;ribosome	Ribosome	3	3	3	25.5	16.177	0	20.152	25024000	4
A0A0C4DFV9;Q01105-3;Q01105-4;Q01105-2;Q01105;A0A087X027;P0DME0	A0A0C4DFV9;Q01105-3;Q01105-4;Q01105-2;Q01105;A0A087X027;P0DME0	Protein SET;Protein SETSIP	SET;SETSIP	tr|A0A0C4DFV9|A0A0C4DFV9_HUMAN Isoform of Q01105, Protein SET OS=Homo sapiens OX=9606 GN=SET PE=1 SV=1;sp|Q01105-3|SET_HUMAN Isoform of Q01105, Isoform 3 of Protein SET OS=Homo sapiens OX=9606 GN=SET;sp|Q01105-4|SET_HUMAN Isoform of Q01105, Isoform 4 of Pr	7			23.2974	25.0804	1.783	20.1939296722412;False;0	19.8817539215088;False;0	20.7144050598145;False;0	25.486421585083;False;0	22.3225994110107;False;0	24.1972599029541;False;0	23.5521545410156;False;0	23.8950424194336;False;0	22.4450588226318;False;0	26.4202117919922;False;0	24.6264495849609;False;0	24.1946029663086;False;0	biological regulation;biosynthetic process;cell cycle;cell differentiation;cellular biosynthetic process;cellular component assembly;cellular component assembly at cellular level;cellular component disassembly;cellular component disassembly at cellular level;cellular component organization;cellular component organization at cellular level;cellular component organization or biogenesis;cellular com…	binding;chromatin binding;DNA binding;enzyme inhibitor activity;enzyme regulator activity;histone binding;nucleic acid binding;phosphatase inhibitor activity;phosphatase regulator activity;protein binding;protein phosphatase inhibitor activity;protein phosphatase regulator activity;protein phosphatase type 2A regulator activity	cell part;cytoplasm;cytoplasmic part;cytosol;endoplasmic reticulum;intracellular membrane-bounded organelle;intracellular organelle;intracellular organelle part;intracellular part;macromolecular complex;membrane-bounded organelle;nuclear part;nucleoplasm;nucleus;organelle;organelle part;perinuclear region of cytoplasm;protein complex		6	6	6	27.8	31.124	0	44.869	75375000	22
F8W0G4;F8VXH9;F8W1G6;H3BRU6;F8VZX2;Q15366-7;Q15366-8;Q15366-4;Q15366-5;Q15366-6;Q15366-3;Q15366;Q15366-2	F8W0G4;F8VXH9;F8W1G6;H3BRU6;F8VZX2;Q15366-7;Q15366-8;Q15366-4;Q15366-5;Q15366-6;Q15366-3;Q15366;Q15366-2	Poly(rC)-binding protein 2	PCBP2	tr|F8W0G4|F8W0G4_HUMAN Isoform of Q15366, Poly(rC)-binding protein 2 (Fragment) OS=Homo sapiens OX=9606 GN=PCBP2 PE=1 SV=1;tr|F8VXH9|F8VXH9_HUMAN Isoform of Q15366, Poly(rC)-binding protein 2 (Fragment) OS=Homo sapiens OX=9606 GN=PCBP2 PE=1 SV=1;tr|F8W1G6|	13		+	19.511	21.2878	1.77674	NaN;False;0	NaN;False;0	NaN;False;0	20.0693340301514;False;0	NaN;False;0	22.7593936920166;False;0	20.7525730133057;True;0	19.9702606201172;True;0	17.8102512359619;True;0	21.0019588470459;False;0	20.1019515991211;True;0	22.7593879699707;False;0	biological regulation;catabolic process;cellular catabolic process;cellular macromolecule catabolic process;cellular macromolecule metabolic process;cellular metabolic process;cellular nitrogen compound metabolic process;cellular process;defense response;defense response to virus;gene expression;immune effector process;immune response;immune system process;innate immune response;macromolecule cat…	binding;DNA binding;enzyme binding;nucleic acid binding;protein binding;RNA binding;ubiquitin protein ligase binding	adherens junction;anchoring junction;cell junction;cell part;cell-substrate adherens junction;cell-substrate junction;cytoplasm;cytoplasmic part;cytosol;extracellular membrane-bounded organelle;extracellular organelle;extracellular region part;extracellular vesicular exosome;focal adhesion;intracellular membrane-bounded organelle;intracellular organelle;intracellular organelle part;intracellular …		2	1	1	15.2	16.637	0.0016287	7.2153	8200300	1
Q14204;A0A2R8Y542;A0A2R8Y6H2;A0A2R8Y5T0;A0A2R8Y706	Q14204;A0A2R8Y542;A0A2R8Y6H2;A0A2R8Y5T0;A0A2R8Y706	Cytoplasmic dynein 1 heavy chain 1	DYNC1H1	sp|Q14204|DYHC1_HUMAN Cytoplasmic dynein 1 heavy chain 1 OS=Homo sapiens OX=9606 GN=DYNC1H1 PE=1 SV=5;tr|A0A2R8Y542|A0A2R8Y542_HUMAN Isoform of Q14204, Cytoplasmic dynein 1 heavy chain 1 (Fragment) OS=Homo sapiens OX=9606 GN=DYNC1H1 PE=1 SV=1;tr|A0A2R8Y6H2	5		+	19.1314	20.9067	1.77532	NaN;False;0	NaN;False;0	NaN;False;0	20.7192516326904;False;0	NaN;False;0	20.3284950256348;False;0	19.9782695770264;True;0	19.6480979919434;True;0	17.7677249908447;True;0	21.6540336608887;False;0	20.7339115142822;True;0	20.3321056365967;False;0	antigen processing and presentation;antigen processing and presentation of exogenous antigen;antigen processing and presentation of exogenous peptide antigen;antigen processing and presentation of exogenous peptide antigen via MHC class II;antigen processing and presentation of peptide antigen;antigen processing and presentation of peptide antigen via MHC class II;antigen processing and presentat…	adenyl nucleotide binding;adenyl ribonucleotide binding;ATP binding;ATPase activity;binding;catalytic activity;hydrolase activity;hydrolase activity, acting on acid anhydrides;hydrolase activity, acting on acid anhydrides, in phosphorus-containing anhydrides;microtubule motor activity;motor activity;nucleoside-triphosphatase activity;nucleotide binding;purine nucleotide binding;purine ribonucleos…	cell part;cell projection;centrosome;cytoplasmic dynein complex;cytoplasmic part;cytoskeletal part;cytosol;dynein complex;extracellular membrane-bounded organelle;extracellular organelle;extracellular region part;extracellular vesicular exosome;filopodium;intracellular non-membrane-bounded organelle;intracellular organelle;intracellular organelle part;intracellular part;macromolecular complex;mem…	Phagosome;Vasopressin-regulated water reabsorption	2	2	2	0.3	532.4	0	11.563	3043000	2
P0C869;P0C869-8;P0C869-7;P0C869-6;P0C869-4	P0C869;P0C869-8;P0C869-7;P0C869-6;P0C869-4	Cytosolic phospholipase A2 beta	PLA2G4B	sp|P0C869|PA24B_HUMAN Cytosolic phospholipase A2 beta OS=Homo sapiens OX=9606 GN=PLA2G4B PE=1 SV=2;sp|P0C869-8|PA24B_HUMAN Isoform of P0C869, Isoform 3 of Cytosolic phospholipase A2 beta OS=Homo sapiens OX=9606 GN=PLA2G4B;sp|P0C869-7|PA24B_HUMAN Isoform of	5		+	19.8024	21.5511	1.74866	NaN;False;0	NaN;False;0	NaN;False;0	20.0484657287598;False;0	NaN;False;0	23.9110450744629;False;0	20.4833431243896;True;0	20.6354064941406;True;0	18.2885704040527;True;0	20.9811992645264;False;0	19.7586860656738;True;0	23.9134216308594;False;0	arachidonic acid metabolic process;biological regulation;biosynthetic process;calcium-mediated signaling;carboxylic acid biosynthetic process;carboxylic acid metabolic process;catabolic process;cellular biosynthetic process;cellular catabolic process;cellular ketone metabolic process;cellular lipid catabolic process;cellular lipid metabolic process;cellular macromolecule metabolic process;cellula…	binding;calcium ion binding;calcium-dependent phospholipase A2 activity;calcium-dependent phospholipid binding;carboxylic ester hydrolase activity;catalytic activity;cation binding;hydrolase activity;hydrolase activity, acting on ester bonds;ion binding;lipase activity;lipid binding;lysophospholipase activity;metal ion binding;phospholipase A2 activity;phospholipase activity;phospholipid binding	cell part;cytoplasmic part;cytosol;early endosome membrane;endosomal part;endosome membrane;extracellular region;intracellular organelle part;intracellular part;membrane;mitochondrial inner membrane;mitochondrial membrane;mitochondrial part;organelle inner membrane;organelle membrane;organelle part	alpha-Linolenic acid metabolism;Arachidonic acid metabolism;Ether lipid metabolism;Fat digestion and absorption;Fc epsilon RI signaling pathway;Glycerophospholipid metabolism;GnRH signaling pathway;Linoleic acid metabolism;Long-term depression;MAPK signaling pathway;Pancreatic secretion;Toxoplasmosis;Vascular smooth muscle contraction;VEGF signaling pathway	2	2	2	3.2	87.977	0	14.642	16859000	2
E9PKZ0;E9PKU4;P62917;E9PP36;G3V1A1	E9PKZ0;E9PKU4;P62917;E9PP36;G3V1A1	60S ribosomal protein L8	RPL8	tr|E9PKZ0|E9PKZ0_HUMAN Isoform of P62917, 60S ribosomal protein L8 (Fragment) OS=Homo sapiens OX=9606 GN=RPL8 PE=1 SV=1;tr|E9PKU4|E9PKU4_HUMAN Isoform of P62917, 60S ribosomal protein L8 (Fragment) OS=Homo sapiens OX=9606 GN=RPL8 PE=1 SV=1;sp|P62917|RL8_HU	5			23.0483	24.7621	1.71378	20.4678001403809;False;0	19.8940658569336;False;0	19.6824493408203;False;0	24.309455871582;False;0	21.365894317627;False;0	25.3683891296387;False;0	23.8288097381592;False;0	23.904260635376;False;0	21.4118328094482;False;0	25.2426357269287;False;0	23.6757297515869;False;0	25.3678646087646;False;0	biosynthetic process;catabolic process;cellular biosynthetic process;cellular catabolic process;cellular component disassembly;cellular component disassembly at cellular level;cellular component organization;cellular component organization at cellular level;cellular component organization or biogenesis;cellular component organization or biogenesis at cellular level;cellular macromolecular complex…	binding;nucleic acid binding;RNA binding;rRNA binding;structural constituent of ribosome;structural molecule activity	adherens junction;anchoring junction;cell junction;cell part;cell-substrate adherens junction;cell-substrate junction;cytoplasm;cytoplasmic part;cytosol;cytosolic large ribosomal subunit;focal adhesion;intracellular non-membrane-bounded organelle;intracellular organelle;intracellular organelle part;intracellular part;large ribosomal subunit;macromolecular complex;membrane;non-membrane-bounded org…	Ribosome	3	3	3	12.7	22.389	0	18.594	70075000	4
P07900;P07900-2;Q14568;G3V2J8;Q58FG0;Q58FG1	P07900;P07900-2	Heat shock protein HSP 90-alpha	HSP90AA1	sp|P07900|HS90A_HUMAN Heat shock protein HSP 90-alpha OS=Homo sapiens OX=9606 GN=HSP90AA1 PE=1 SV=5;sp|P07900-2|HS90A_HUMAN Isoform of P07900, Isoform 2 of Heat shock protein HSP 90-alpha OS=Homo sapiens OX=9606 GN=HSP90AA1	6			24.7445	26.449	1.70445	22.6700325012207;False;0	21.0480804443359;False;0	21.4118537902832;False;0	26.4122142791748;False;0	22.7733001708984;False;0	26.9201393127441;False;0	26.0317058563232;False;0	25.0608520507813;False;0	23.1410217285156;False;0	27.3494205474854;False;0	25.0772457122803;False;0	26.9202537536621;False;0	apoptosis;axon guidance;biological regulation;cardiac muscle cell apoptosis;cell cycle;cell cycle process;cell death;cell migration;cell motility;cell surface receptor linked signaling pathway;cellular component assembly;cellular component assembly at cellular level;cellular component movement;cellular component organization;cellular component organization at cellular level;cellular component org…	adenyl deoxyribonucleotide binding;adenyl nucleotide binding;adenyl ribonucleotide binding;antigen binding;ATP binding;ATPase activity;binding;catalytic activity;CTP binding;dATP binding;deoxyribonucleotide binding;enzyme binding;enzyme regulator activity;GTP binding;GTPase binding;guanyl nucleotide binding;guanyl ribonucleotide binding;hydrolase activity;hydrolase activity, acting on acid anhydr…	apical plasma membrane;basolateral plasma membrane;brush border membrane;cell body;cell part;cell projection;cell projection membrane;cell projection part;cell surface;cytoplasm;cytoplasmic membrane-bounded vesicle;cytoplasmic membrane-bounded vesicle lumen;cytoplasmic part;cytoplasmic vesicle;cytoplasmic vesicle part;cytosol;endocytic vesicle lumen;extracellular matrix;extracellular membrane-bou…	Antigen processing and presentation;NOD-like receptor signaling pathway;Pathways in cancer;Plant-pathogen interaction;Progesterone-mediated oocyte maturation;Prostate cancer;Protein processing in endoplasmic reticulum	18	18	13	28	84.659	0	241.16	235090000	57
E7EQR4;P15311;A0A2R8Y7M3;A0A2R8Y5S7;P26038;P35241;P35241-5;V9GZ54;E9PQ82;E9PNV3;P35241-4	E7EQR4;P15311;A0A2R8Y7M3;A0A2R8Y5S7;P26038;P35241;P35241-5	Ezrin;Moesin;Radixin	EZR;MSN;RDX	tr|E7EQR4|E7EQR4_HUMAN Isoform of P15311, Ezrin OS=Homo sapiens OX=9606 GN=EZR PE=1 SV=3;sp|P15311|EZRI_HUMAN Ezrin OS=Homo sapiens OX=9606 GN=EZR PE=1 SV=4;tr|A0A2R8Y7M3|A0A2R8Y7M3_HUMAN Isoform of P35241, Radixin OS=Homo sapiens OX=9606 GN=RDX PE=1 SV=1;	11		+	19.1731	20.8691	1.69605	NaN;False;0	NaN;False;0	NaN;False;0	21.4355068206787;False;0	NaN;False;0	23.2181701660156;False;0	18.8740863800049;True;0	20.1516170501709;True;0	18.4935817718506;True;0	22.3698616027832;False;0	17.0191249847412;True;0	23.2184505462646;False;0	actin cytoskeleton organization;actin cytoskeleton reorganization;actin filament bundle assembly;actin filament capping;actin filament organization;actin filament-based process;anatomical structure development;apical protein localization;asymmetric protein localization;axon guidance;biological adhesion;biological regulation;cell adhesion;cell development;cell migration;cell motility;cell projecti…	actin binding;actin filament binding;binding;cell adhesion molecule binding;cytoskeletal protein binding;double-stranded RNA binding;enzyme binding;kinase binding;nucleic acid binding;protein binding;protein kinase binding;receptor binding;RNA binding;structural constituent of cytoskeleton;structural molecule activity	actin cytoskeleton;actin filament;adherens junction;anchoring junction;apical part of cell;apical plasma membrane;basolateral plasma membrane;blood microparticle;brush border;cell body;cell cortex part;cell division site part;cell junction;cell part;cell periphery;cell pole;cell projection;cell projection membrane;cell projection part;cell tip;cell-substrate adherens junction;cell-substrate junct…	Gastric acid secretion;Leukocyte transendothelial migration;Measles;Pathogenic Escherichia coli infection;Regulation of actin cytoskeleton	3	3	3	5.8	69.371	0	18.264	12594000	4
Q8NCW5-2;Q8NCW5	Q8NCW5-2;Q8NCW5	NAD(P)H-hydrate epimerase	APOA1BP	sp|Q8NCW5-2|NNRE_HUMAN Isoform of Q8NCW5, Isoform 2 of NAD(P)H-hydrate epimerase OS=Homo sapiens OX=9606 GN=NAXE;sp|Q8NCW5|NNRE_HUMAN NAD(P)H-hydrate epimerase OS=Homo sapiens OX=9606 GN=NAXE PE=1 SV=2	2		+	19.2229	20.9171	1.69416	NaN;False;0	NaN;False;0	NaN;False;0	20.3509140014648;False;0	21.4946784973145;False;0	NaN;False;0	19.3449401855469;True;0	19.5199337005615;True;0	18.8039054870605;True;0	21.2820663452148;False;0	23.7994651794434;False;0	17.6697216033936;True;0	cellular component assembly;cellular component organization;cellular component organization or biogenesis;cellular metabolic process;cellular nitrogen compound metabolic process;cellular process;coenzyme metabolic process;cofactor metabolic process;heterocycle metabolic process;macromolecular complex assembly;macromolecular complex subunit organization;metabolic process;NAD metabolic process;NADH…	binding;cation binding;ion binding;metal ion binding;nucleotide binding	cell body;cell part;cell projection;cilium;cytoplasm;cytoplasmic part;extracellular membrane-bounded organelle;extracellular organelle;extracellular region;extracellular region part;extracellular space;extracellular vesicular exosome;intracellular membrane-bounded organelle;intracellular organelle;intracellular organelle part;intracellular part;membrane-bounded organelle;membrane-bounded vesicle;…		2	2	2	13.5	20.43	0	20.415	4292200	2
A0A087X0X3;P52272-2;P52272;M0QYQ7;M0R019;M0R2T0;M0R0Y6;M0QY96;M0R2I7;M0R0N3	A0A087X0X3;P52272-2;P52272;M0QYQ7;M0R019;M0R2T0	Heterogeneous nuclear ribonucleoprotein M	HNRNPM	tr|A0A087X0X3|A0A087X0X3_HUMAN Isoform of P52272, Heterogeneous nuclear ribonucleoprotein M OS=Homo sapiens OX=9606 GN=HNRNPM PE=1 SV=1;sp|P52272-2|HNRPM_HUMAN Isoform of P52272, Isoform 2 of Heterogeneous nuclear ribonucleoprotein M OS=Homo sapiens OX=960	10			19.8693	21.5186	1.64929	NaN;False;0	NaN;False;0	18.1207542419434;False;0	20.3348369598389;False;0	19.0284519195557;False;0	21.953556060791;False;0	19.9689884185791;True;0	19.7890357971191;True;0	19.8499546051025;False;0	21.2707061767578;False;0	21.3321056365967;False;0	21.9530487060547;False;0	alternative nuclear mRNA splicing, via spliceosome;cellular macromolecule metabolic process;cellular metabolic process;cellular nitrogen compound metabolic process;cellular process;gene expression;macromolecule metabolic process;metabolic process;mRNA metabolic process;mRNA processing;nitrogen compound metabolic process;nuclear mRNA splicing, via spliceosome;nucleic acid metabolic process;nucleob…	binding;nucleic acid binding;nucleotide binding;protein binding;protein domain specific binding;RNA binding	catalytic step 2 spliceosome;cell part;extracellular matrix;extracellular membrane-bounded organelle;extracellular organelle;extracellular region part;extracellular vesicular exosome;integral to membrane;integral to plasma membrane;intracellular non-membrane-bounded organelle;intracellular organelle;intracellular organelle part;intracellular part;intrinsic to membrane;intrinsic to plasma membrane…	Spliceosome	3	3	3	5.3	77.569	0	19.212	6203700	3
A0A286YES1;P01860	A0A286YES1;P01860	Ig gamma-3 chain C region	IGHG3	tr|A0A286YES1|A0A286YES1_HUMAN Isoform of P01860, Immunoglobulin heavy constant gamma 3 (Fragment) OS=Homo sapiens OX=9606 GN=IGHG3 PE=1 SV=1;sp|P01860|IGHG3_HUMAN Immunoglobulin heavy constant gamma 3 OS=Homo sapiens OX=9606 GN=IGHG3 PE=1 SV=2	2			20.6764	22.2952	1.61881	19.0001430511475;False;0	NaN;False;0	NaN;False;0	22.6982364654541;False;0	20.8401660919189;False;0	20.1029033660889;False;0	22.3618545532227;False;0	20.5166206359863;True;0	19.1506748199463;True;0	23.632007598877;False;0	23.1456928253174;False;0	20.1078910827637;False;0	activation of immune response;anatomical structure homeostasis;biological regulation;complement activation;complement activation, classical pathway;defense response;homeostatic process;humoral immune response;immune effector process;immune response;immune system process;innate immune response;macromolecule metabolic process;metabolic process;positive regulation of biological process;positive regu…	antigen binding;binding	blood microparticle;extracellular membrane-bounded organelle;extracellular organelle;extracellular region;extracellular region part;extracellular space;extracellular vesicular exosome;membrane-bounded organelle;membrane-bounded vesicle;organelle;vesicle		4	1	0	9.6	49.021	0.001773	8.6049	10333000	7
P05089;P05089-2;P05089-3	P05089;P05089-2;P05089-3	Arginase-1	ARG1	sp|P05089|ARGI1_HUMAN Arginase-1 OS=Homo sapiens OX=9606 GN=ARG1 PE=1 SV=2;sp|P05089-2|ARGI1_HUMAN Isoform of P05089, Isoform 2 of Arginase-1 OS=Homo sapiens OX=9606 GN=ARG1;sp|P05089-3|ARGI1_HUMAN Isoform of P05089, Isoform 3 of Arginase-1 OS=Homo sapiens	3			25.9263	27.5228	1.59658	23.5068073272705;False;0	22.6557388305664;False;0	22.5009803771973;False;0	27.2016487121582;False;0	26.4138851165771;False;0	25.7119674682617;False;0	26.8740825653076;False;0	26.6730346679688;False;0	24.2316913604736;False;0	28.1361389160156;False;0	28.7194709777832;False;0	25.7129287719727;False;0	amide biosynthetic process;amine catabolic process;amine metabolic process;anatomical structure development;arginine catabolic process;arginine metabolic process;biological regulation;biosynthetic process;carboxylic acid catabolic process;carboxylic acid metabolic process;catabolic process;cellular amide metabolic process;cellular amine metabolic process;cellular amino acid catabolic process;cell…	arginase activity;binding;catalytic activity;cation binding;hydrolase activity;hydrolase activity, acting on carbon-nitrogen (but not peptide) bonds;hydrolase activity, acting on carbon-nitrogen (but not peptide) bonds, in linear amidines;ion binding;manganese ion binding;metal ion binding;transition metal ion binding	cell body;cell part;cell projection;cytoplasm;cytoplasmic part;cytosol;extracellular membrane-bounded organelle;extracellular organelle;extracellular region part;extracellular space;extracellular vesicular exosome;intracellular membrane-bounded organelle;intracellular organelle;intracellular part;membrane-bounded organelle;membrane-bounded vesicle;neuron projection;neuronal cell body;nucleus;orga…	Amoebiasis;Arginine and proline metabolism	8	8	8	23	34.735	0	62.809	323190000	98
P30044-2;P30044-3;P30044;P30044-4	P30044-2;P30044-3;P30044	Peroxiredoxin-5, mitochondrial	PRDX5	sp|P30044-2|PRDX5_HUMAN Isoform of P30044, Isoform Cytoplasmic+peroxisomal of Peroxiredoxin-5, mitochondrial OS=Homo sapiens OX=9606 GN=PRDX5;sp|P30044-3|PRDX5_HUMAN Isoform of P30044, Isoform 3 of Peroxiredoxin-5, mitochondrial OS=Homo sapiens OX=9606 GN=	4		+	20.1359	21.7319	1.59606	NaN;False;0	NaN;False;0	NaN;False;0	22.3749904632568;False;0	16.9995040893555;False;0	22.5810852050781;False;0	20.6475696563721;True;0	20.7734451293945;True;0	18.9865398406982;True;0	23.310079574585;False;0	19.3056335449219;False;0	22.5800342559814;False;0	biological regulation;biosynthetic process;catabolic process;cellular biosynthetic process;cellular catabolic process;cellular macromolecule metabolic process;cellular metabolic process;cellular nitrogen compound metabolic process;cellular process;cellular response to chemical stimulus;cellular response to hydrogen peroxide;cellular response to oxidative stress;cellular response to reactive oxyge…	antioxidant activity;binding;caspase inhibitor activity;caspase regulator activity;catalytic activity;cysteine-type endopeptidase inhibitor activity;DNA binding;endopeptidase inhibitor activity;endopeptidase regulator activity;enzyme inhibitor activity;enzyme regulator activity;nucleic acid binding;oxidoreductase activity;oxidoreductase activity, acting on paired donors, with incorporation or red…	cell part;cytoplasm;cytoplasmic part;cytoplasmic vesicle;cytosol;extracellular membrane-bounded organelle;extracellular organelle;extracellular region part;extracellular space;extracellular vesicular exosome;intracellular membrane-bounded organelle;intracellular organelle;intracellular organelle lumen;intracellular organelle part;intracellular part;membrane-bounded organelle;membrane-bounded vesi…	Peroxisome	3	3	3	27.8	17.031	0	17.582	11845000	4
P12956-2;P12956;B1AHC9	P12956-2;P12956;B1AHC9	X-ray repair cross-complementing protein 6	XRCC6	sp|P12956-2|XRCC6_HUMAN Isoform of P12956, Isoform 2 of X-ray repair cross-complementing protein 6 OS=Homo sapiens OX=9606 GN=XRCC6;sp|P12956|XRCC6_HUMAN X-ray repair cross-complementing protein 6 OS=Homo sapiens OX=9606 GN=XRCC6 PE=1 SV=2;tr|B1AHC9|B1AHC9	3			19.5284	21.1237	1.59535	NaN;False;0	NaN;False;0	16.6086311340332;False;0	NaN;False;0	19.2838516235352;False;0	21.4798469543457;False;0	19.6940898895264;True;0	20.554515838623;True;0	18.3364715576172;False;0	20.3021011352539;True;0	21.5914936065674;False;0	21.4775371551514;False;0	anatomical structure development;anatomical structure homeostasis;biological regulation;biosynthetic process;brain development;cellular biosynthetic process;cellular component organization;cellular component organization at cellular level;cellular component organization or biogenesis;cellular component organization or biogenesis at cellular level;cellular hyperosmotic response;cellular hyperosmot…	5'-deoxyribose-5-phosphate lyase activity;adenyl nucleotide binding;adenyl ribonucleotide binding;ATP binding;ATPase activity;ATPase activity, coupled;ATP-dependent DNA helicase activity;ATP-dependent helicase activity;binding;carbon-oxygen lyase activity;catalytic activity;damaged DNA binding;DNA binding;DNA helicase activity;DNA-dependent ATPase activity;double-stranded DNA binding;helicase act…	cell part;chromosomal part;cytoplasmic part;cytosol;intracellular membrane-bounded organelle;intracellular non-membrane-bounded organelle;intracellular organelle;intracellular organelle part;intracellular part;Ku70:Ku80 complex;macromolecular complex;membrane;membrane-bounded organelle;nonhomologous end joining complex;non-membrane-bounded organelle;nuclear chromosome part;nuclear part;nuclear te…	Non-homologous end-joining	2	2	2	4	65.148	0	11.677	3662900	2
E5RI99;P62888;A0A0B4J213;E5RJH3;A0A0C4DH44	E5RI99;P62888;A0A0B4J213;E5RJH3;A0A0C4DH44	60S ribosomal protein L30	RPL30	tr|E5RI99|E5RI99_HUMAN Isoform of P62888, 60S ribosomal protein L30 (Fragment) OS=Homo sapiens OX=9606 GN=RPL30 PE=1 SV=1;sp|P62888|RL30_HUMAN 60S ribosomal protein L30 OS=Homo sapiens OX=9606 GN=RPL30 PE=1 SV=2;tr|A0A0B4J213|A0A0B4J213_HUMAN Isoform of P6	5			19.7334	21.3139	1.58048	17.9734287261963;False;0	NaN;False;0	NaN;False;0	20.2182140350342;False;0	NaN;False;0	24.5175704956055;False;0	21.3375606536865;False;0	21.1518707275391;True;0	16.7107753753662;True;0	21.1518993377686;False;0	18.2732105255127;True;0	24.5165309906006;False;0	biosynthetic process;catabolic process;cellular biosynthetic process;cellular catabolic process;cellular component disassembly;cellular component disassembly at cellular level;cellular component organization;cellular component organization at cellular level;cellular component organization or biogenesis;cellular component organization or biogenesis at cellular level;cellular macromolecular complex…	binding;nucleic acid binding;RNA binding;structural constituent of ribosome;structural molecule activity	adherens junction;anchoring junction;cell junction;cell part;cell-substrate adherens junction;cell-substrate junction;cytoplasm;cytoplasmic part;cytosol;cytosolic large ribosomal subunit;extracellular membrane-bounded organelle;extracellular organelle;extracellular region part;extracellular vesicular exosome;focal adhesion;intracellular membrane-bounded organelle;intracellular non-membrane-bounde…	Ribosome	2	2	2	24.6	12.656	0	36.978	25494000	3
J3QS39;J3QTR3;F5H6Q2;F5GYU3;F5H2Z3;F5H265;B4DV12;F5H388;F5H747;F5GXK7;J3QKN0;Q5PY61;Q96C32;P62987;P62979;P0CG47;P0CG48;M0R1V7;Q49A90;M0R1M6;M0R2S1;A0A2R8Y422;J3QSA3;F5GZ39	J3QS39;J3QTR3;F5H6Q2;F5GYU3;F5H2Z3;F5H265;B4DV12;F5H388;F5H747;F5GXK7;J3QKN0;Q5PY61;Q96C32;P62987;P62979;P0CG47;P0CG48;M0R1V7;Q49A90;M0R1M6;M0R2S1;A0A2R8Y422;J3QSA3;F5GZ39	Ubiquitin-60S ribosomal protein L40;Ubiquitin;60S ribosomal protein L40;Ubiquitin-40S ribosomal protein S27a;Ubiquitin;40S ribosomal protein S27a;Polyubiquitin-B;Ubiquitin;Polyubiquitin-C;Ubiquitin	UBB;RPS27A;UBC;UBA52	tr|J3QS39|J3QS39_HUMAN Isoform of P0CG47, Polyubiquitin-B (Fragment) OS=Homo sapiens OX=9606 GN=UBB PE=1 SV=1;tr|J3QTR3|J3QTR3_HUMAN Isoform of P62979, Ubiquitin-40S ribosomal protein S27a (Fragment) OS=Homo sapiens OX=9606 GN=RPS27A PE=1 SV=1;tr|F5H6Q2|F5	24			26.7242	28.2513	1.52712	24.0991516113281;False;0	23.5488662719727;False;0	23.4196472167969;False;0	27.2088184356689;False;0	25.431957244873;False;0	28.8747749328613;False;0	27.4629497528076;False;0	27.5609245300293;False;0	25.1487998962402;False;0	28.1410217285156;False;0	27.7389240264893;False;0	28.8740825653076;False;0	activation of immune response;activation of innate immune response;activation of MAPK activity;adipose tissue development;alcohol metabolic process;anaphase-promoting complex-dependent proteasomal ubiquitin-dependent protein catabolic process;anatomical structure development;anatomical structure morphogenesis;antigen processing and presentation;antigen processing and presentation of exogenous ant…	binding;cation binding;enzyme binding;ion binding;metal ion binding;protease binding;protein binding;structural constituent of ribosome;structural molecule activity	cell body;cell part;cell projection;cytoplasm;cytoplasmic part;cytoplasmic vesicle membrane;cytoplasmic vesicle part;cytosol;cytosolic large ribosomal subunit;cytosolic small ribosomal subunit;endocytic vesicle membrane;endosomal part;endosome membrane;extracellular membrane-bounded organelle;extracellular organelle;extracellular region part;extracellular vesicular exosome;intracellular membrane-…	Parkinson's disease;PPAR signaling pathway;Ribosome	4	4	4	50.5	10.469	0	107.06	734080000	91
A8MX94;P09211;A0A2R8Y5E5;A0A087X2E9	A8MX94;P09211;A0A2R8Y5E5;A0A087X2E9	Glutathione S-transferase P	GSTP1	tr|A8MX94|A8MX94_HUMAN Isoform of P09211, Glutathione S-transferase P OS=Homo sapiens OX=9606 GN=GSTP1 PE=1 SV=1;sp|P09211|GSTP1_HUMAN Glutathione S-transferase P OS=Homo sapiens OX=9606 GN=GSTP1 PE=1 SV=2;tr|A0A2R8Y5E5|A0A2R8Y5E5_HUMAN Isoform of P09211,	4			19.714	21.213	1.49906	NaN;False;0	NaN;False;0	17.4520969390869;False;0	22.6723499298096;False;0	21.2619323730469;False;0	16.4655017852783;False;0	20.0510959625244;True;0	19.9082889556885;True;0	19.1825294494629;False;0	23.60964012146;False;0	23.5638370513916;False;0	16.4656295776367;False;0	amine metabolic process;anatomical structure development;biological regulation;carboxylic acid metabolic process;cell proliferation;cellular amine metabolic process;cellular amino acid metabolic process;cellular ketone metabolic process;cellular metabolic process;cellular modified amino acid metabolic process;cellular nitrogen compound metabolic process;cellular process;cellular response to bioti…	binding;catalytic activity;dinitrosyl-iron complex binding;enzyme binding;enzyme regulator activity;glutathione transferase activity;JUN kinase binding;kinase binding;kinase regulator activity;nitric oxide binding;protein binding;protein kinase binding;S-nitrosoglutathione binding;transferase activity;transferase activity, transferring alkyl or aryl (other than methyl) groups	cell part;cytoplasm;cytoplasmic part;cytosol;extracellular membrane-bounded organelle;extracellular organelle;extracellular region part;extracellular space;extracellular vesicular exosome;intracellular;intracellular membrane-bounded organelle;intracellular organelle;intracellular part;macromolecular complex;membrane;membrane-bounded organelle;membrane-bounded vesicle;mitochondrion;nucleus;organel…	Drug metabolism - cytochrome P450;Glutathione metabolism;Metabolism of xenobiotics by cytochrome P450	2	2	2	12.1	19.48	0	16.249	9468800	3
I3L397;I3L504;P63241;P63241-2;F8WCJ1;C9J7B5;C9J4W5;Q9GZV4;Q6IS14	I3L397;I3L504;P63241;P63241-2;F8WCJ1;C9J7B5;C9J4W5;Q9GZV4;Q6IS14	Eukaryotic translation initiation factor 5A;Eukaryotic translation initiation factor 5A-1;Eukaryotic translation initiation factor 5A-2;Eukaryotic translation initiation factor 5A-1-like	EIF5A;EIF5A2;EIF5AL1	tr|I3L397|I3L397_HUMAN Isoform of P63241, Eukaryotic translation initiation factor 5A (Fragment) OS=Homo sapiens OX=9606 GN=EIF5A PE=1 SV=8;tr|I3L504|I3L504_HUMAN Isoform of P63241, Eukaryotic translation initiation factor 5A-1 OS=Homo sapiens OX=9606 GN=E	9			25.5747	27.066	1.49131	22.6855354309082;False;0	21.2936687469482;False;0	23.6421298980713;False;0	25.8444480895996;False;0	26.313943862915;False;0	25.7987213134766;False;0	26.0463523864746;False;0	25.3066082000732;False;0	25.3711910247803;False;0	26.7770595550537;False;0	28.6215667724609;False;0	25.7994651794434;False;0	amine biosynthetic process;amine metabolic process;apoptosis;biological regulation;biosynthetic process;carboxylic acid biosynthetic process;carboxylic acid metabolic process;cell death;cellular amine metabolic process;cellular amino acid biosynthetic process;cellular amino acid metabolic process;cellular biosynthetic process;cellular ketone metabolic process;cellular macromolecule metabolic proc…	binding;nucleic acid binding;protein binding;protein N-terminus binding;ribonucleoprotein binding;ribosome binding;RNA binding;snRNA binding;translation elongation factor activity;translation factor activity, nucleic acid binding;U6 snRNA binding	annulate lamellae;cell part;cytoplasm;cytoplasmic part;cytosol;endoplasmic reticulum membrane;endoplasmic reticulum part;extracellular membrane-bounded organelle;extracellular organelle;extracellular region part;extracellular vesicular exosome;intracellular membrane-bounded organelle;intracellular organelle;intracellular organelle part;intracellular part;macromolecular complex;membrane;membrane p…		6	6	6	50.7	16.019	0	64.2	224450000	51
P35609-2;P35609;F6THM6;G3V2E8;G3V5M4;G3V2X9;G3V2W4;G3V2N5;A0A087WSZ2;Q08043	P35609-2;P35609;F6THM6	Alpha-actinin-2	ACTN2	sp|P35609-2|ACTN2_HUMAN Isoform of P35609, Isoform 2 of Alpha-actinin-2 OS=Homo sapiens OX=9606 GN=ACTN2;sp|P35609|ACTN2_HUMAN Alpha-actinin-2 OS=Homo sapiens OX=9606 GN=ACTN2 PE=1 SV=1;tr|F6THM6|F6THM6_HUMAN Isoform of P35609, Alpha-actinin-2 OS=Homo sapi	10		+	19.3832	20.873	1.48975	NaN;False;0	NaN;False;0	NaN;False;0	26.5789127349854;False;0	NaN;False;0	17.7137756347656;False;0	20.1371650695801;True;0	19.8016662597656;True;0	18.2108383178711;True;0	27.508996963501;False;0	17.3959312438965;True;0	17.7139778137207;False;0	actin filament-based movement;actin filament-based process;actin-mediated cell contraction;actin-myosin filament sliding;biological adhesion;biological regulation;blood coagulation;cell activation;cell adhesion;cell communication;cell junction assembly;cell junction organization;cell projection assembly;cell projection organization;cell-cell signaling;cell-substrate junction assembly;cellular che…	binding;calcium ion binding;cation binding;cytoskeletal protein binding;FATZ binding;identical protein binding;integrin binding;ion binding;ion channel binding;ligand-dependent nuclear receptor transcription coactivator activity;metal ion binding;protein binding;protein binding transcription factor activity;protein complex binding;protein dimerization activity;protein domain specific binding;rece…	actin filament;adherens junction;anchoring junction;cell cortex part;cell junction;cell part;cell projection;cell projection part;cell-substrate adherens junction;cell-substrate junction;contractile fiber part;cortical actin cytoskeleton;cortical cytoskeleton;cytoplasmic membrane-bounded vesicle lumen;cytoplasmic part;cytoplasmic vesicle part;cytoskeletal part;cytoskeleton;cytosol;dendritic spine…	Adherens junction;Amoebiasis;Arrhythmogenic right ventricular cardiomyopathy (ARVC);Focal adhesion;Leukocyte transendothelial migration;Regulation of actin cytoskeleton;Systemic lupus erythematosus;Tight junction	7	7	6	13.1	103.92	0	200.12	100460000	41
C9JB90;C9JU14;J3KR73;P20340-4;Q9NRW1-2;Q9NRW1;P20340-2;P20340;Q14964	C9JB90;C9JU14;J3KR73;P20340-4;Q9NRW1-2;Q9NRW1;P20340-2;P20340;Q14964	Ras-related protein Rab-6A;Ras-related protein Rab-6B;Ras-related protein Rab-39A	RAB6B;RAB6A;RAB39A	tr|C9JB90|C9JB90_HUMAN Isoform of Q9NRW1, Ras-related protein Rab-6B (Fragment) OS=Homo sapiens OX=9606 GN=RAB6B PE=4 SV=1;tr|C9JU14|C9JU14_HUMAN Isoform of Q9NRW1, Ras-related protein Rab-6B (Fragment) OS=Homo sapiens OX=9606 GN=RAB6B PE=1 SV=3;tr|J3KR73|	9		+	18.9276	20.4115	1.48396	NaN;False;0	NaN;False;0	NaN;False;0	21.3228912353516;False;0	NaN;False;0	21.5201816558838;False;0	19.8797950744629;True;0	19.6367015838623;True;0	17.2661895751953;True;0	22.2563800811768;False;0	17.456844329834;True;0	21.5213317871094;False;0	antigen processing and presentation;biological regulation;cation homeostasis;cellular cation homeostasis;cellular chemical homeostasis;cellular component movement;cellular component organization;cellular component organization at cellular level;cellular component organization or biogenesis;cellular component organization or biogenesis at cellular level;cellular homeostasis;cellular ion homeostasi…	binding;catalytic activity;cytoskeletal protein binding;GTP binding;GTPase activity;guanyl nucleotide binding;guanyl ribonucleotide binding;hydrolase activity;hydrolase activity, acting on acid anhydrides;hydrolase activity, acting on acid anhydrides, in phosphorus-containing anhydrides;myosin binding;myosin V binding;nucleoside-triphosphatase activity;nucleotide binding;protein binding;protein d…	cell part;cytoplasmic membrane-bounded vesicle;cytoplasmic part;cytoplasmic vesicle;cytoplasmic vesicle membrane;cytoplasmic vesicle part;cytosol;endocytic vesicle;endocytic vesicle membrane;extracellular membrane-bounded organelle;extracellular organelle;extracellular region part;extracellular vesicular exosome;Golgi apparatus;Golgi apparatus part;Golgi membrane;intracellular membrane-bounded or…		1	1	1	22.4	5.8575	0.001642	7.3241	5630800	1
A0A0A0MS07;A0A0A0MS08;P01857	A0A0A0MS07;A0A0A0MS08;P01857	Ig gamma-1 chain C region	IGHG1	tr|A0A0A0MS07|A0A0A0MS07_HUMAN Isoform of P01857, Immunoglobulin heavy constant gamma 1 (Fragment) OS=Homo sapiens OX=9606 GN=IGHG1 PE=1 SV=1;tr|A0A0A0MS08|A0A0A0MS08_HUMAN Isoform of P01857, Immunoglobulin heavy constant gamma 1 (Fragment) OS=Homo sapiens	3			24.7831	26.2661	1.48298	22.8022689819336;False;0	21.1906185150146;False;0	21.2532024383545;False;0	26.6381950378418;False;0	24.7411479949951;False;0	24.1788730621338;False;0	26.1642284393311;False;0	25.2020969390869;False;0	22.9829406738281;False;0	27.5681934356689;False;0	27.0505104064941;False;0	24.1794967651367;False;0	activation of immune response;biological regulation;complement activation;complement activation, classical pathway;defense response;humoral immune response;immune effector process;immune response;immune system process;innate immune response;macromolecule metabolic process;metabolic process;positive regulation of biological process;positive regulation of immune response;positive regulation of immu…	antigen binding;binding	blood microparticle;extracellular membrane-bounded organelle;extracellular organelle;extracellular region;extracellular region part;extracellular space;extracellular vesicular exosome;membrane-bounded organelle;membrane-bounded vesicle;organelle;vesicle		5	5	2	21	31.983	0	40.125	163690000	35
A0A087WTA5;E7ERK9;Q9UI10-3;Q9UI10;Q9UI10-2	A0A087WTA5;E7ERK9;Q9UI10-3;Q9UI10;Q9UI10-2	Translation initiation factor eIF-2B subunit delta	EIF2B4	tr|A0A087WTA5|A0A087WTA5_HUMAN Isoform of Q9UI10, Translation initiation factor eIF-2B subunit delta OS=Homo sapiens OX=9606 GN=EIF2B4 PE=1 SV=1;tr|E7ERK9|E7ERK9_HUMAN Isoform of Q9UI10, Translation initiation factor eIF-2B subunit delta OS=Homo sapiens OX	5		+	19.9314	21.3893	1.45784	NaN;False;0	NaN;False;0	NaN;False;0	20.8639316558838;False;0	NaN;False;0	21.8383827209473;False;0	21.3520793914795;True;0	20.066463470459;True;0	18.375768661499;True;0	21.7955074310303;False;0	20.5338649749756;True;0	21.8384590148926;False;0	anatomical structure development;axon ensheathment;biological regulation;biosynthetic process;cell development;cellular biosynthetic process;cellular developmental process;cellular macromolecule biosynthetic process;cellular macromolecule metabolic process;cellular metabolic process;cellular process;cellular protein metabolic process;cellular response to stimulus;cellular response to stress;devel…	binding;nucleic acid binding;protein binding;RNA binding;translation factor activity, nucleic acid binding;translation initiation factor activity;translation initiation factor binding	cell part;cytoplasm;cytoplasmic part;cytosol;eukaryotic translation initiation factor 2B complex;intracellular part;macromolecular complex;protein complex	RNA transport	1	1	1	2.1	57.495	0.0017953	8.8216	5658300	1
P07355;P07355-2;H0YN42;H0YMD0;H0YMU9;A6NMY6;H0YKS4;H0YM50;H0YNP5;H0YMM1;H0YN28;H0YL33;H0YKZ7;H0YLV6;H0YMT9;H0YKX9;H0YNA0;H0YKL9;H0YMW4;H0YKV8;H0YN52;H0YMD9;H0YNB8;H0YKN4;H0YLE2	P07355;P07355-2;H0YN42;H0YMD0;H0YMU9;A6NMY6;H0YKS4;H0YM50;H0YNP5;H0YMM1	Annexin A2;Annexin;Putative annexin A2-like protein	ANXA2;ANXA2P2	sp|P07355|ANXA2_HUMAN Annexin A2 OS=Homo sapiens OX=9606 GN=ANXA2 PE=1 SV=2;sp|P07355-2|ANXA2_HUMAN Isoform of P07355, Isoform 2 of Annexin A2 OS=Homo sapiens OX=9606 GN=ANXA2;tr|H0YN42|H0YN42_HUMAN Isoform of P07355, Annexin (Fragment) OS=Homo sapiens OX=	25			26.569	28.0168	1.44778	24.3947601318359;False;0	23.0747013092041;False;0	23.1258602142334;False;0	27.5458736419678;False;0	26.6338939666748;False;0	26.630952835083;False;0	27.7581176757813;False;0	27.0914402008057;False;0	24.8575687408447;False;0	28.4784622192383;False;0	28.9399967193604;False;0	26.632007598877;False;0	anatomical structure formation involved in morphogenesis;angiogenesis;biological regulation;body fluid secretion;cellular component assembly;cellular component assembly at cellular level;cellular component organization;cellular component organization at cellular level;cellular component organization or biogenesis;cellular component organization or biogenesis at cellular level;cellular membrane or…	binding;calcium ion binding;calcium-dependent phospholipid binding;calcium-dependent protein binding;cation binding;enzyme inhibitor activity;enzyme regulator activity;ion binding;lipase inhibitor activity;lipid binding;metal ion binding;phosphatidylinositol binding;phosphatidylinositol-4,5-bisphosphate binding;phospholipase A2 inhibitor activity;phospholipase inhibitor activity;phospholipid bind…	basement membrane;basolateral plasma membrane;cell cortex;cell part;cell projection;cell surface;cytoplasmic membrane-bounded vesicle;cytoplasmic part;cytoplasmic vesicle;early endosome;endosomal part;endosome;endosome membrane;extracellular matrix part;extracellular membrane-bounded organelle;extracellular organelle;extracellular region part;extracellular space;extracellular vesicular exosome;ex…		17	17	17	53.4	38.604	0	230.84	444050000	153
Q14152-2;Q14152	Q14152-2;Q14152	Eukaryotic translation initiation factor 3 subunit A	EIF3A	sp|Q14152-2|EIF3A_HUMAN Isoform of Q14152, Isoform 2 of Eukaryotic translation initiation factor 3 subunit A OS=Homo sapiens OX=9606 GN=EIF3A;sp|Q14152|EIF3A_HUMAN Eukaryotic translation initiation factor 3 subunit A OS=Homo sapiens OX=9606 GN=EIF3A PE=1 S	2		+	18.9125	20.3509	1.43838	NaN;False;0	NaN;False;0	NaN;False;0	20.558801651001;False;0	NaN;False;0	21.5113277435303;False;0	19.8962516784668;True;0	19.141134262085;True;0	17.7000904083252;True;0	21.4922828674316;False;0	18.0486278533936;True;0	21.5117149353027;False;0	biological regulation;biosynthetic process;cellular biosynthetic process;cellular component assembly;cellular component assembly at cellular level;cellular component organization;cellular component organization at cellular level;cellular component organization or biogenesis;cellular component organization or biogenesis at cellular level;cellular macromolecular complex assembly;cellular macromolec…	binding;nucleic acid binding;RNA binding;structural molecule activity;translation factor activity, nucleic acid binding;translation initiation factor activity	cell part;cytoplasm;cytoplasmic part;cytosol;eukaryotic 43S preinitiation complex;eukaryotic 48S preinitiation complex;eukaryotic translation initiation factor 3 complex;eukaryotic translation initiation factor 3 complex, eIF3m;intracellular membrane-bounded organelle;intracellular non-membrane-bounded organelle;intracellular organelle;intracellular organelle part;intracellular part;macromolecula…	RNA transport	2	2	2	1.9	162.63	0	18.977	4533800	2
P63267;P68133;P68032;P62736;A6NL76;F8WB63;B8ZZJ2;C9JFL5;F6UVQ4;F6QUT6	P63267;P68133;P68032;P62736;A6NL76;F8WB63;B8ZZJ2;C9JFL5;F6UVQ4;F6QUT6	Actin, gamma-enteric smooth muscle;Actin, alpha skeletal muscle;Actin, alpha cardiac muscle 1;Actin, aortic smooth muscle	ACTG2;ACTA1;ACTC1;ACTA2	sp|P63267|ACTH_HUMAN Actin, gamma-enteric smooth muscle OS=Homo sapiens OX=9606 GN=ACTG2 PE=1 SV=1;sp|P68133|ACTS_HUMAN Actin, alpha skeletal muscle OS=Homo sapiens OX=9606 GN=ACTA1 PE=1 SV=1;sp|P68032|ACTC_HUMAN Actin, alpha cardiac muscle 1 OS=Homo sapie	10			21.391	22.8219	1.4309	19.4906196594238;False;0	17.4292278289795;False;0	18.1489238739014;False;0	22.1384582519531;False;0	17.8533706665039;False;0	25.2343769073486;False;0	22.8518619537354;False;0	21.4425296783447;False;0	19.8786735534668;False;0	23.0723476409912;False;0	20.1580772399902;False;0	25.2353496551514;False;0	actin cytoskeleton organization;actin filament organization;actin filament-based movement;actin filament-based process;actin-mediated cell contraction;actin-myosin filament sliding;actomyosin structure organization;anatomical structure development;anatomical structure formation involved in morphogenesis;anatomical structure morphogenesis;apoptosis;biological regulation;cardiac muscle contraction;…	adenyl nucleotide binding;adenyl ribonucleotide binding;ADP binding;ATP binding;ATPase activity;binding;catalytic activity;cytoskeletal protein binding;enzyme binding;hydrolase activity;hydrolase activity, acting on acid anhydrides;hydrolase activity, acting on acid anhydrides, in phosphorus-containing anhydrides;kinase binding;myosin binding;nucleoside-triphosphatase activity;nucleotide binding;…	actin cytoskeleton;actin filament;actin filament bundle;actomyosin;actomyosin, actin part;adherens junction;anchoring junction;blood microparticle;cell junction;cell part;cell periphery;cell-substrate adherens junction;cell-substrate junction;contractile fiber;contractile fiber part;cytoplasm;cytoplasmic part;cytoskeletal part;cytoskeleton;cytosol;extracellular membrane-bounded organelle;extracel…	Cardiac muscle contraction;Dilated cardiomyopathy;Hypertrophic cardiomyopathy (HCM);Vascular smooth muscle contraction	15	1	1	28.7	41.876	0.0018116	9.4091	45531000	8
Q6ZVX7	Q6ZVX7	F-box only protein 50	NCCRP1	sp|Q6ZVX7|FBX50_HUMAN F-box only protein 50 OS=Homo sapiens OX=9606 GN=NCCRP1 PE=1 SV=1	1			22.2756	23.6814	1.40574	19.4609203338623;False;0	19.5782470703125;False;0	18.6842823028564;False;0	23.853099822998;False;0	22.0051860809326;False;0	21.9490585327148;False;0	22.8229885101318;False;0	23.5869197845459;False;0	20.4169960021973;False;0	24.7845668792725;False;0	24.310079574585;False;0	21.9494895935059;False;0	biological regulation;positive regulation of biological process;positive regulation of cell proliferation;positive regulation of cellular process;regulation of biological process;regulation of cell proliferation;regulation of cellular process		cell part;cytoplasm;extracellular membrane-bounded organelle;extracellular organelle;extracellular region part;extracellular vesicular exosome;intracellular part;membrane-bounded organelle;membrane-bounded vesicle;organelle;vesicle		2	2	2	8.4	30.847	0	22.884	25337000	15
O95218-2;O95218	O95218-2;O95218	Zinc finger Ran-binding domain-containing protein 2	ZRANB2	sp|O95218-2|ZRAB2_HUMAN Isoform of O95218, Isoform 2 of Zinc finger Ran-binding domain-containing protein 2 OS=Homo sapiens OX=9606 GN=ZRANB2;sp|O95218|ZRAB2_HUMAN Zinc finger Ran-binding domain-containing protein 2 OS=Homo sapiens OX=9606 GN=ZRANB2 PE=1 S	2			20.7729	22.1755	1.40261	NaN;False;0	NaN;False;0	20.4625473022461;False;0	21.7582244873047;False;0	22.0231628417969;False;0	19.5057182312012;False;0	20.0462532043457;True;0	20.0807342529297;True;0	22.1915950775146;False;0	22.6907253265381;False;0	24.3307399749756;False;0	19.5049438476563;False;0	biological regulation;cellular macromolecule metabolic process;cellular metabolic process;cellular nitrogen compound metabolic process;cellular process;macromolecule metabolic process;metabolic process;mRNA metabolic process;mRNA processing;nitrogen compound metabolic process;nucleic acid metabolic process;nucleobase-containing compound metabolic process;primary metabolic process;regulation of bi…	binding;cation binding;ion binding;metal ion binding;nucleic acid binding;nucleic acid binding transcription factor activity;RNA binding;sequence-specific DNA binding transcription factor activity;transition metal ion binding;zinc ion binding	cell part;intracellular membrane-bounded organelle;intracellular organelle;intracellular organelle part;intracellular part;membrane-bounded organelle;nuclear part;nucleoplasm;nucleus;organelle;organelle part		3	3	3	9.7	36.318	0	19.073	9998700	5
H0YDG7;P30154-5;P30154;P30154-3;P30154-2;P30154-4	H0YDG7;P30154-5;P30154;P30154-3;P30154-2;P30154-4	Serine/threonine-protein phosphatase 2A 65 kDa regulatory subunit A beta isoform	PPP2R1B	tr|H0YDG7|H0YDG7_HUMAN Isoform of P30154, Serine/threonine-protein phosphatase 2A 65 kDa regulatory subunit A beta isoform (Fragment) OS=Homo sapiens OX=9606 GN=PPP2R1B PE=1 SV=1;sp|P30154-5|2AAB_HUMAN Isoform of P30154, Isoform 5 of Serine/threonine-prote	6			19.1704	20.5631	1.39269	17.0894927978516;False;0	15.2917823791504;False;0	16.0305156707764;False;0	21.7507457733154;False;0	NaN;False;0	20.2115745544434;False;0	20.4475841522217;False;0	19.3034057617188;False;0	17.7602005004883;False;0	22.6843166351318;False;0	18.7983551025391;True;0	20.2065753936768;False;0	apoptosis;apoptosis involved in morphogenesis;cell death;cellular developmental process;cellular process;death;developmental process;developmental programmed cell death;programmed cell death		cell part;extracellular membrane-bounded organelle;extracellular organelle;extracellular region part;extracellular vesicular exosome;membrane part;membrane raft;membrane-bounded organelle;membrane-bounded vesicle;organelle;vesicle	Cell cycle - yeast;Chagas disease (American trypanosomiasis);Hepatitis C;Long-term depression;Meiosis - yeast;mRNA surveillance pathway;Oocyte meiosis;TGF-beta signaling pathway;Tight junction;Wnt signaling pathway	2	2	2	9.4	24.644	0	13.219	4989600	2
P25788-2;P25788	P25788-2;P25788	Proteasome subunit alpha type-3	PSMA3	sp|P25788-2|PSA3_HUMAN Isoform of P25788, Isoform 2 of Proteasome subunit alpha type-3 OS=Homo sapiens OX=9606 GN=PSMA3;sp|P25788|PSA3_HUMAN Proteasome subunit alpha type-3 OS=Homo sapiens OX=9606 GN=PSMA3 PE=1 SV=2	2			20.2378	21.617	1.37927	18.6902980804443;False;0	NaN;False;0	16.9420337677002;False;0	21.7985153198242;False;0	21.4353351593018;False;0	18.3809776306152;False;0	22.052583694458;False;0	19.9875240325928;True;0	18.6731433868408;False;0	22.7327270507813;False;0	23.7389240264893;False;0	18.3794116973877;False;0	activation of immune response;activation of innate immune response;anaphase-promoting complex-dependent proteasomal ubiquitin-dependent protein catabolic process;antigen processing and presentation;antigen processing and presentation of exogenous antigen;antigen processing and presentation of exogenous peptide antigen;antigen processing and presentation of exogenous peptide antigen via MHC class …	catalytic activity;endopeptidase activity;hydrolase activity;peptidase activity;peptidase activity, acting on L-amino acid peptides;threonine-type endopeptidase activity;threonine-type peptidase activity	cell part;cytoplasm;cytoplasmic part;cytosol;extracellular membrane-bounded organelle;extracellular organelle;extracellular region part;extracellular vesicular exosome;intracellular membrane-bounded organelle;intracellular organelle;intracellular organelle part;intracellular part;macromolecular complex;membrane-bounded organelle;membrane-bounded vesicle;nuclear part;nucleoplasm;nucleus;organelle;…	Proteasome	1	1	1	4.8	27.647	0.0017544	8.2358	7373700	2
E5RGA2;P60228;H0YBR5;E5RHS5	E5RGA2;P60228;H0YBR5;E5RHS5	Eukaryotic translation initiation factor 3 subunit E	EIF3E	tr|E5RGA2|E5RGA2_HUMAN Isoform of P60228, Eukaryotic translation initiation factor 3 subunit E OS=Homo sapiens OX=9606 GN=EIF3E PE=1 SV=1;sp|P60228|EIF3E_HUMAN Eukaryotic translation initiation factor 3 subunit E OS=Homo sapiens OX=9606 GN=EIF3E PE=1 SV=1;	4		+	18.6732	20.0455	1.37228	NaN;False;0	NaN;False;0	NaN;False;0	20.0896472930908;False;0	NaN;False;0	21.290807723999;False;0	19.3759269714355;True;0	19.1711273193359;True;0	17.472562789917;True;0	21.0224227905273;False;0	17.8206882476807;True;0	21.2933368682861;False;0	biological regulation;biosynthetic process;catabolic process;cellular biosynthetic process;cellular catabolic process;cellular component assembly;cellular component assembly at cellular level;cellular component organization;cellular component organization at cellular level;cellular component organization or biogenesis;cellular component organization or biogenesis at cellular level;cellular macrom…	binding;nucleic acid binding;protein binding;protein N-terminus binding;RNA binding;translation factor activity, nucleic acid binding;translation initiation factor activity	cell part;cytoplasm;cytoplasmic part;cytosol;eukaryotic 43S preinitiation complex;eukaryotic 48S preinitiation complex;eukaryotic translation initiation factor 3 complex;extracellular membrane-bounded organelle;extracellular organelle;extracellular region part;extracellular vesicular exosome;intracellular membrane-bounded organelle;intracellular organelle;intracellular organelle part;intracellula…	Hepatitis C;RNA transport	2	2	2	5.1	41.357	0	12.824	3681400	2
H0YAE9;D6REQ6;D6RHI9;A0A087WZM2;O00584	H0YAE9;D6REQ6;D6RHI9;A0A087WZM2;O00584	Ribonuclease T2	RNASET2	tr|H0YAE9|H0YAE9_HUMAN Uncharacterized protein (Fragment) OS=Homo sapiens OX=9606 PE=3 SV=1;tr|D6REQ6|D6REQ6_HUMAN Isoform of O00584, Ribonuclease T2, isoform CRA_c OS=Homo sapiens OX=9606 GN=RNASET2 PE=1 SV=1;tr|D6RHI9|D6RHI9_HUMAN Isoform of O00584, Ribo	5		+	19.2395	20.5838	1.34422	NaN;False;0	NaN;False;0	NaN;False;0	19.2920570373535;False;0	20.6243000030518;False;0	NaN;False;0	20.2121486663818;True;0	19.8425617218018;True;0	17.6638965606689;True;0	20.2302265167236;False;0	22.9297637939453;False;0	18.5912857055664;True;0	catabolic process;cellular catabolic process;cellular macromolecule catabolic process;cellular macromolecule metabolic process;cellular metabolic process;cellular nitrogen compound metabolic process;cellular process;macromolecule catabolic process;macromolecule metabolic process;metabolic process;nitrogen compound metabolic process;nucleic acid metabolic process;nucleobase-containing compound met…	binding;catalytic activity;endonuclease activity;endonuclease activity, active with either ribo- or deoxyribonucleic acids and producing 3'-phosphomonoesters;endoribonuclease activity;endoribonuclease activity, producing 3'-phosphomonoesters;hydrolase activity;hydrolase activity, acting on ester bonds;nuclease activity;nucleic acid binding;ribonuclease activity;ribonuclease T2 activity;RNA binding	cell part;cytoplasmic part;endoplasmic reticulum lumen;endoplasmic reticulum part;extracellular membrane-bounded organelle;extracellular organelle;extracellular region;extracellular region part;extracellular space;extracellular vesicular exosome;intracellular membrane-bounded organelle;intracellular organelle;intracellular organelle lumen;intracellular organelle part;intracellular part;lysosomal …		1	1	1	5.4	21.772	0.0017301	7.9029	2258300	3
P22531;Q96RM1;P35326;P35325;P22532;Q9BYE4	P22531;Q96RM1;P35326;P35325;P22532;Q9BYE4	Small proline-rich protein 2E;Small proline-rich protein 2F;Small proline-rich protein 2A;Small proline-rich protein 2B;Small proline-rich protein 2D;Small proline-rich protein 2G	SPRR2E;SPRR2F;SPRR2A;SPRR2B;SPRR2D;SPRR2G	sp|P22531|SPR2E_HUMAN Small proline-rich protein 2E OS=Homo sapiens OX=9606 GN=SPRR2E PE=2 SV=2;sp|Q96RM1|SPR2F_HUMAN Small proline-rich protein 2F OS=Homo sapiens OX=9606 GN=SPRR2F PE=3 SV=1;sp|P35326|SPR2A_HUMAN Small proline-rich protein 2A OS=Homo sapi	6			21.7069	23.0447	1.33781	21.202018737793;False;0	17.7404460906982;False;0	NaN;False;0	22.4406814575195;False;0	20.5551261901855;False;0	22.8954124450684;False;0	24.5638370513916;False;0	21.7512359619141;False;0	18.8057155609131;True;0	23.3778247833252;False;0	22.8613586425781;False;0	22.8950424194336;False;0	anatomical structure development;cell differentiation;cellular developmental process;cellular process;developmental process;epidermal cell differentiation;epidermis development;epithelial cell differentiation;keratinization;keratinocyte differentiation;tissue development	structural molecule activity	cell part;cornified envelope;cytoplasm;cytoskeleton;intracellular non-membrane-bounded organelle;intracellular organelle;intracellular part;non-membrane-bounded organelle;organelle		3	3	3	61.1	7.8553	0	19.628	17667000	9
K7EM02;K7EIJ8;Q8IYT4-2;Q8IYT4	K7EM02;K7EIJ8;Q8IYT4-2;Q8IYT4	Katanin p60 ATPase-containing subunit A-like 2	KATNAL2	tr|K7EM02|K7EM02_HUMAN Isoform of Q8IYT4, Katanin p60 ATPase-containing subunit A-like 2 (Fragment) OS=Homo sapiens OX=9606 GN=KATNAL2 PE=1 SV=1;tr|K7EIJ8|K7EIJ8_HUMAN Isoform of Q8IYT4, Katanin p60 ATPase-containing subunit A-like 2 (Fragment) OS=Homo sap	4		+	19.1869	20.5129	1.32596	NaN;False;0	NaN;False;0	NaN;False;0	22.9779205322266;False;0	NaN;False;0	19.0632629394531;False;0	19.9622230529785;True;0	20.5584850311279;True;0	17.0401020050049;True;0	23.9134216308594;False;0	18.5614547729492;True;0	19.0638160705566;False;0	cellular component organization;cellular component organization at cellular level;cellular component organization or biogenesis;cellular component organization or biogenesis at cellular level;cellular process;cytoplasmic microtubule organization;cytoskeleton organization;metabolic process;microtubule cytoskeleton organization;microtubule severing;microtubule-based process;organelle organization	adenyl nucleotide binding;adenyl ribonucleotide binding;ATP binding;ATPase activity;ATPase activity, coupled;binding;catalytic activity;hydrolase activity;hydrolase activity, acting on acid anhydrides;hydrolase activity, acting on acid anhydrides, in phosphorus-containing anhydrides;microtubule-severing ATPase activity;nucleoside-triphosphatase activity;nucleotide binding;purine nucleotide bindin…	cell part;cytoplasm;cytoskeletal part;intracellular membrane-bounded organelle;intracellular organelle;intracellular organelle part;intracellular part;macromolecular complex;membrane-bounded organelle;microtubule;nucleus;organelle;organelle part;protein complex		1	1	1	9.4	13.999	0.0016694	7.4895	8809000	1
A0A0G2JMB2;A0A286YEY5;P01877	A0A0G2JMB2;A0A286YEY5;P01877	Ig alpha-2 chain C region	IGHA2	tr|A0A0G2JMB2|A0A0G2JMB2_HUMAN Isoform of P01877, Immunoglobulin heavy constant alpha 2 (Fragment) OS=Homo sapiens OX=9606 GN=IGHA2 PE=1 SV=1;tr|A0A286YEY5|A0A286YEY5_HUMAN Isoform of P01877, Immunoglobulin heavy constant alpha 2 (Fragment) OS=Homo sapiens	3		+	19.6302	20.9533	1.32309	NaN;False;0	NaN;False;0	NaN;False;0	21.5825634002686;False;0	NaN;False;0	21.124002456665;False;0	20.7213668823242;True;0	19.945837020874;True;0	18.2234039306641;True;0	22.5165309906006;False;0	19.216423034668;True;0	21.126916885376;False;0	anatomical structure homeostasis;antibacterial humoral response;antimicrobial humoral response;biological regulation;cellular component organization;cellular component organization or biogenesis;cellular membrane organization;cellular process;defense response;defense response to bacterium;endocytosis;establishment of localization;glomerular filtration;homeostatic process;humoral immune response;i…	antigen binding;binding	blood microparticle;dimeric IgA immunoglobulin complex;extracellular membrane-bounded organelle;extracellular organelle;extracellular region;extracellular region part;extracellular space;extracellular vesicular exosome;IgA immunoglobulin complex;IgA immunoglobulin complex, circulating;immunoglobulin complex;immunoglobulin complex, circulating;macromolecular complex;membrane-bounded organelle;memb…		5	1	1	17.1	36.508	0	16.314	5425900	3
P62937;F8WE65;C9J5S7;P62937-2;P0DN26;A0A0H2UH34;A0A0B4J2A2;A0A075B767;A0A075B759;Q9Y536;F5H284;E5RIZ5;P0DN37	P62937;F8WE65;C9J5S7;P62937-2	Peptidyl-prolyl cis-trans isomerase A;Peptidyl-prolyl cis-trans isomerase A, N-terminally processed;Peptidyl-prolyl cis-trans isomerase	PPIA	sp|P62937|PPIA_HUMAN Peptidyl-prolyl cis-trans isomerase A OS=Homo sapiens OX=9606 GN=PPIA PE=1 SV=2;tr|F8WE65|F8WE65_HUMAN Isoform of P62937, Peptidyl-prolyl cis-trans isomerase OS=Homo sapiens OX=9606 GN=PPIA PE=1 SV=1;tr|C9J5S7|C9J5S7_HUMAN Isoform of P	13			25.259	26.5562	1.29718	23.2716045379639;False;0	22.0591487884521;False;0	21.3437538146973;False;0	25.7528457641602;False;0	22.3472194671631;False;0	28.328971862793;False;0	26.632007598877;False;0	26.0711193084717;False;0	23.0739822387695;False;0	26.6864566802979;False;0	24.6540336608887;False;0	28.3281726837158;False;0	biological regulation;biosynthetic process;blood coagulation;cell activation;cell migration;cell motility;cellular biosynthetic process;cellular component assembly;cellular component assembly at cellular level;cellular component movement;cellular component organization;cellular component organization at cellular level;cellular component organization or biogenesis;cellular component organization o…	binding;catalytic activity;cis-trans isomerase activity;isomerase activity;peptide binding;peptidyl-prolyl cis-trans isomerase activity;protein binding;unfolded protein binding;virion binding	adherens junction;anchoring junction;cell junction;cell part;cell-substrate adherens junction;cell-substrate junction;cytoplasmic part;cytosol;extracellular membrane-bounded organelle;extracellular organelle;extracellular region;extracellular region part;extracellular space;extracellular vesicular exosome;focal adhesion;intracellular membrane-bounded organelle;intracellular organelle;intracellula…		8	8	8	44.2	18.012	0	58.698	416230000	45
A0A0A0MSI0;Q06830;A0A0A0MRQ5;P32119	A0A0A0MSI0;Q06830;A0A0A0MRQ5	Peroxiredoxin-1	PRDX1	tr|A0A0A0MSI0|A0A0A0MSI0_HUMAN Isoform of Q06830, Peroxiredoxin-1 (Fragment) OS=Homo sapiens OX=9606 GN=PRDX1 PE=1 SV=1;sp|Q06830|PRDX1_HUMAN Peroxiredoxin-1 OS=Homo sapiens OX=9606 GN=PRDX1 PE=1 SV=1;tr|A0A0A0MRQ5|A0A0A0MRQ5_HUMAN Isoform of Q06830, Perox	4			24.0707	25.3674	1.29676	21.8828945159912;False;0	20.157657623291;False;0	21.067497253418;False;0	25.0599403381348;False;0	24.1708068847656;False;0	23.6354999542236;False;0	25.2426357269287;False;0	24.1718826293945;False;0	22.7974872589111;False;0	25.9933452606201;False;0	26.4769191741943;False;0	23.632007598877;False;0	anatomical structure development;anatomical structure homeostasis;biological regulation;biosynthetic process;catabolic process;cell killing;cell proliferation;cellular biosynthetic process;cellular catabolic process;cellular macromolecule metabolic process;cellular metabolic process;cellular nitrogen compound metabolic process;cellular process;cellular response to chemical stimulus;cellular respo…	antioxidant activity;binding;catalytic activity;cation binding;heme binding;ion binding;iron ion binding;metal ion binding;oxidoreductase activity;oxidoreductase activity, acting on paired donors, with incorporation or reduction of molecular oxygen;oxidoreductase activity, acting on peroxide as acceptor;peroxidase activity;peroxiredoxin activity;tetrapyrrole binding;thioredoxin peroxidase activit…	cell part;chromatin;chromosomal part;cytoplasm;cytoplasmic membrane-bounded vesicle;cytoplasmic part;cytoplasmic vesicle;cytosol;euchromatin;extracellular membrane-bounded organelle;extracellular organelle;extracellular region part;extracellular space;extracellular vesicular exosome;intracellular membrane-bounded organelle;intracellular non-membrane-bounded organelle;intracellular organelle;intra…	Peroxisome	4	4	4	23.4	18.976	0	28.235	74131000	18
A0A0G2JIW1;P0DMV8-2;P0DMV9;P0DMV8;V9GZ37	A0A0G2JIW1;P0DMV8-2;P0DMV9;P0DMV8;V9GZ37	Heat shock 70 kDa protein 1A;Heat shock 70 kDa protein 1B	HSPA1A;HSPA1B	tr|A0A0G2JIW1|A0A0G2JIW1_HUMAN Isoform of P0DMV9, Heat shock 70 kDa protein 1B OS=Homo sapiens OX=9606 GN=HSPA1B PE=1 SV=1;sp|P0DMV8-2|HS71A_HUMAN Isoform of P0DMV8, Isoform 2 of Heat shock 70 kDa protein 1A OS=Homo sapiens OX=9606 GN=HSPA1A;sp|P0DMV9|HS71	5			24.0844	25.3678	1.2834	21.637228012085;False;0	20.6440677642822;False;0	20.8653373718262;False;0	24.7422256469727;False;0	22.2081031799316;False;0	25.9112606048584;False;0	24.9976577758789;False;0	24.6594886779785;False;0	22.5960521697998;False;0	25.6757297515869;False;0	24.5165309906006;False;0	25.9111366271973;False;0					9	7	1	18.1	70.108	0	62.32	102830000	33
[truncated: 153 more rows]
