# Supplementary material for: Identification of RNA helicases with unwinding activity on angiogenin-processed tRNAs
Source: Nucleic Acids Res. 2023 Jan 31;51(3):1326–52. doi: 10.1093/nar/gkad033 (PMC9943664; doi:10.1093/nar/gkad033)
Supplement: gkad033_Supplemental_Files [file gkad033_supplemental_files.zip › STable_2.xlsx]

## Sheet: GO_MolFun_log_enriched_n=267
Term	Overlap	P-value	Adjusted P-value	Old P-value	Old Adjusted P-value	Odds Ratio	Combined Score	Genes
RNA binding (GO:0003723)	96/1406	2.43802e-43	6.97273e-41	0	0	7.89522	774.679	RPL4;YWHAE;RPL5;EIF4A1;RPL30;RPL3;RTCA;GDI2;CLTC;RPLP0;HSPB1;NUDT5;RPL8;RPL9;RPL6;RPL7;DUSP14;RPS4X;LGALS3;RPL7A;RPS16;RPL18A;RPS18;RPS11;HMGN2;RPS13;YWHAG;VSIG8;PDIA3;DSP;EIF5A;RPS9;HSP90AA1;ANXA2;RPS8;RPS6;RPL13A;RPSA;RPS3A;CSNK1E;YWHAZ;NME1;TUFM;PSMA6;SFPQ;DDX39A;CANX;RPL24;PPIE;RPL27;RPL26;PABPC1;PKP3;EZR;PPIB;RPL28;PPIA;VCP;DDX5;ANP32A;RPL10;RPL11;TXN;RPS15A;PRDX1;PCBP2;RPS3;RPL13;RPS2;RPL18…
cadherin binding (GO:0045296)	30/322	5.92165e-17	8.46796e-15	0	0	8.42769	314.904	YWHAE;YWHAB;RPL6;RPL7A;PPME1;PRDX1;BSG;SFN;RPS2;CLIC1;LYPLA2;HSPA8;JUP;ANXA2;IDH1;EEF2;PRDX6;YWHAZ;RPS26;EEF1G;EEF1D;FASN;GLOD4;RPL24;CTNNB1;PKP1;EIF3E;PKP3;EZR;HSPA1A
endopeptidase inhibitor activity (GO:0004866)	13/115	4.65089e-09	4.43385e-07	0	0	9.85036	188.991	SERPINB3;SERPINA12;CSTA;SERPINB12;SERPINA1;ANXA2;A2ML1;SERPINB9;SERPINB5;SERPINB6;LCN1;GAPDH;LTF
protease binding (GO:0002020)	13/118	6.39102e-09	4.56958e-07	0	0	9.56745	180.522	SERPINB3;VCP;ECM1;CSTA;SERPINA1;ANXA2;CLTC;A2ML1;SERPINB9;SRI;SERPINB6;SEMG2;PSAP
mRNA binding (GO:0003729)	18/263	1.72423e-08	9.8626e-07	0	0	5.75009	102.788	EIF4A1;RPL5;DDX5;RPL13A;RPS3A;RPL7;RPS26;HNRNPM;PCBP2;RPS3;PPIE;RPL26;CALR;PABPC1;RPS2;RBMX;RPS13;EIF3A
ubiquitin protein ligase binding (GO:0031625)	16/265	5.96823e-07	2.84486e-05	0	0	4.98798	71.486	YWHAE;RPL5;HSPA8;VCP;HSP90AA1;RPL11;HSPA6;PA2G4;PRDX6;YWHAZ;PSMA3;UBB;PCBP2;CALR;CKB;HSPA1A
serine-type endopeptidase inhibitor activity (GO:0004867)	8/60	1.27522e-06	4.8503e-05	0	0	11.6905	158.668	SERPINB3;SERPINA12;SERPINB12;SERPINA1;ANXA2;SERPINB9;SERPINB5;SERPINB6
ubiquitin-like protein ligase binding (GO:0044389)	16/282	1.35673e-06	4.8503e-05	0	0	4.66513	63.0279	YWHAE;RPL5;HSPA8;VCP;HSP90AA1;RPL11;HSPA6;PA2G4;PRDX6;YWHAZ;PSMA3;UBB;PCBP2;CALR;CKB;HSPA1A
calcium ion binding (GO:0005509)	17/348	4.82666e-06	0.000153381	0	0	3.98591	48.7929	ANXA2;PLA2G4B;ANXA5;SRI;RCN1;CANX;DSG1;CALR;DNASE1L2;DSG4;CALM2;S100A9;DSC1;TGM3;TPT1;DSC3;S100A7
disordered domain specific binding (GO:0097718)	5/23	1.12871e-05	0.000322812	0	0	20.9022	238.115	HSP90AA1;CLTC;CALM2;GAPDH;HSPA1A
cysteine-type endopeptidase inhibitor activity (GO:0004869)	6/40	1.40334e-05	0.000364868	0	0	13.3191	148.829	SERPINB3;CSTA;PRDX5;LCN1;SERPINB9;LTF
rRNA binding (GO:0019843)	6/42	1.87552e-05	0.000446999	0	0	12.5779	136.898	RPL5;RPS9;RPL11;RPLP0;RPS3;RPS13
metal ion binding (GO:0046872)	20/517	2.25563e-05	0.000496239	0	0	3.13395	33.5316	ANXA2;IDH1;PLA2G4B;ANXA5;SRI;NUDT5;NME1;RCN1;CANX;DSG1;CALR;DNASE1L2;DSG4;CALM2;S100A9;DSC1;TGM3;TPT1;DSC3;S100A7
translation initiation factor activity (GO:0003743)	5/41	0.000206611	0.00422076	0	0	10.4416	88.5934	EIF4A1;EIF2B4;EIF3E;EIF2S1;EIF3A
phosphatase inhibitor activity (GO:0019212)	4/23	0.000225146	0.00429278	0	0	15.7807	132.538	LGALS3;SET;PPME1;ANP32E
mRNA 5'-UTR binding (GO:0048027)	4/25	0.000314959	0.00562988	0	0	14.2763	115.111	RPL5;RPS3A;RPL26;RPS13
translation elongation factor activity (GO:0003746)	3/14	0.000767923	0.0122014	0	0	20.374	146.118	EIF5A;EEF2;TUFM
deoxyribonuclease activity (GO:0004536)	3/14	0.000767923	0.0122014	0	0	20.374	146.118	RPS3;DNASE1L2;NME1
protein phosphatase regulator activity (GO:0019888)	5/57	0.000970582	0.0146098	0	0	7.22292	50.1098	LGALS3;SET;PPP2R1B;PPME1;CALM2
nucleoside-triphosphatase activity (GO:0017111)	11/278	0.00134048	0.0189674	0	0	3.1327	20.7219	RAB2A;VCP;HSP90AA1;RAB1B;HSPA6;EEF2;RAB6B;RAB11A;RAP1GAP;RAB7A;HSPA1A
MHC class II protein complex binding (GO:0023026)	3/17	0.00139271	0.0189674	0	0	16.0057	105.261	YWHAE;HSPA8;HSP90AA1
cell adhesive protein binding involved in bundle of His cell-Purkinje myocyte communication (GO:0086083)	2/5	0.00172901	0.0224771	0	0	49.6352	315.69	DSP;JUP
C3HC4-type RING finger domain binding (GO:0055131)	2/6	0.00257068	0.0319659	0	0	37.2245	221.992	HSPA8;HSPA1A
phospholipase activity (GO:0004620)	5/73	0.00292994	0.0344404	0	0	5.51892	32.1906	PDIA3;LYPLA2;PLA2G4B;PRDX6;PLD3
ATP hydrolysis activity (GO:0140603)	4/45	0.00301052	0.0344404	0	0	7.30483	42.4092	VCP;HSP90AA1;HSPA6;HSPA1A
ribosome binding (GO:0043022)	4/48	0.00381096	0.0419205	0	0	6.80574	37.9071	EIF6;RPSA;EEF2;EIF2S1
ubiquitin ligase inhibitor activity (GO:1990948)	2/8	0.00471462	0.0499401	0	0	24.8138	132.93	RPL5;RPL11
5S rRNA binding (GO:0008097)	2/9	0.00600846	0.0520733	0	0	21.2679	108.777	RPL5;RPL11
small ribosomal subunit rRNA binding (GO:0070181)	2/9	0.00600846	0.0520733	0	0	21.2679	108.777	RPS3;RPS13
ubiquitin-protein transferase inhibitor activity (GO:0055105)	2/9	0.00600846	0.0520733	0	0	21.2679	108.777	RPL5;RPL11
phosphoserine residue binding (GO:0050815)	2/9	0.00600846	0.0520733	0	0	21.2679	108.777	YWHAE;YWHAB
protein-glutamine gamma-glutamyltransferase activity (GO:0003810)	2/9	0.00600846	0.0520733	0	0	21.2679	108.777	TGM1;TGM3
RAGE receptor binding (GO:0050786)	2/9	0.00600846	0.0520733	0	0	21.2679	108.777	S100A9;S100A7
protein phosphatase inhibitor activity (GO:0004864)	3/29	0.00665148	0.0559506	0	0	8.6132	43.1772	LGALS3;SET;PPME1
protein serine/threonine kinase inhibitor activity (GO:0030291)	3/30	0.00731859	0.0575458	0	0	8.29377	40.7833	HSPB1;SFN;YWHAG
phospholipase inhibitor activity (GO:0004859)	2/10	0.00744474	0.0575458	0	0	18.6085	91.1862	ANXA2;ANXA5
protein binding involved in heterotypic cell-cell adhesion (GO:0086080)	2/10	0.00744474	0.0575458	0	0	18.6085	91.1862	DSP;JUP
histone deacetylase binding (GO:0042826)	5/93	0.0081815	0.0599898	0	0	4.26028	20.4744	YWHAE;HSP90AA1;SFPQ;YWHAB;HSPA1A
protein kinase binding (GO:0019901)	14/506	0.00835772	0.0599898	0	0	2.16406	10.3541	DSP;HSP90AA1;PGAM1;GSTP1;CLTC;RPS6;HSPB1;EEF2;YWHAZ;TUBA4A;RPS3;EZR;CALM2;YWHAG
nuclease activity (GO:0004518)	4/60	0.00843494	0.0599898	0	0	5.34411	25.5201	AZGP1;RNASET2;DNASE1L2;NME1
histone methyltransferase binding (GO:1990226)	2/11	0.00901944	0.0599898	0	0	16.54	77.8767	CTNNB1;LCORL
hydrolase activity, acting on carbon-nitrogen (but not peptide) bonds, in linear amidines (GO:0016813)	2/11	0.00901944	0.0599898	0	0	16.54	77.8767	ARG1;PADI3
alditol:NADP+ 1-oxidoreductase activity (GO:0004032)	2/11	0.00901944	0.0599898	0	0	16.54	77.8767	AKR1A1;AKR1B1
aspartic-type peptidase activity (GO:0070001)	2/12	0.0107287	0.0697363	0	0	14.8853	67.5023	PIP;CTSD
titin binding (GO:0031432)	2/13	0.0125685	0.07988	0	0	13.5314	59.2209	ACTN2;CALM2
calcium channel regulator activity (GO:0005246)	3/37	0.0130817	0.0813342	0	0	6.58389	28.5513	YWHAE;SRI;CALM2
GTP binding (GO:0005525)	7/189	0.0137205	0.0834908	0	0	2.89216	12.4041	RAB2A;ARF3;TUBB2B;RAB1B;TUBA4A;NME1;RAB7A
carboxypeptidase activity (GO:0004180)	3/38	0.0140655	0.083807	0	0	6.39545	27.2704	CTSZ;BLMH;CPA4
U6 snRNA binding (GO:0017070)	2/14	0.0145353	0.0848388	0	0	12.4031	52.4799	EIF5A;LSM4
myosin V binding (GO:0031489)	2/15	0.0166253	0.0950967	0	0	11.4485	46.9025	RAB6B;RAB11A
phosphatidylinositol-4,5-bisphosphate binding (GO:0005546)	4/75	0.0180187	0.0997338	0	0	4.21186	16.9163	GSDMA;ANXA2;ACTN2;PLCD1
cell-cell adhesion mediator activity (GO:0098632)	3/42	0.0184116	0.0997338	0	0	5.73834	22.9234	ANXA2;BSG;PKP3
phosphatase binding (GO:0019902)	5/114	0.0184821	0.0997338	0	0	3.43581	13.7122	LGALS3;VCP;JUP;PPME1;CTNNB1
alcohol dehydrogenase (NADP+) activity (GO:0008106)	2/17	0.0211605	0.11057	0	0	9.92101	38.2516	AKR1A1;AKR1B1
purine ribonucleoside triphosphate binding (GO:0035639)	12/460	0.0212635	0.11057	0	0	2.02574	7.80063	ARF3;RAB2A;PSMA6;HSPA8;TUBB2B;HSP90AA1;RAB1B;HSPA6;TUBA4A;NME1;RAB7A;HSPA1A
protein kinase C binding (GO:0005080)	3/45	0.022106	0.112898	0	0	5.32765	20.3085	DSP;HSPB1;YWHAG
RNA polymerase binding (GO:0070063)	2/18	0.0235987	0.114394	0	0	9.30047	34.8448	ANP32B;PPIB
cadherin binding involved in cell-cell adhesion (GO:0098641)	2/18	0.0235987	0.114394	0	0	9.30047	34.8448	ANXA2;PKP3
DNA polymerase binding (GO:0070182)	2/18	0.0235987	0.114394	0	0	9.30047	34.8448	HSP90AA1;PCNA
protein phosphatase binding (GO:0019903)	5/123	0.0247316	0.117887	0	0	3.17231	11.7365	LGALS3;VCP;JUP;PPME1;CTNNB1
guanyl ribonucleotide binding (GO:0032561)	7/214	0.0251755	0.118036	0	0	2.53961	9.35056	ARF3;RAB2A;TUBB2B;RAB1B;TUBA4A;NME1;RAB7A
GTPase activity (GO:0003924)	7/216	0.0263092	0.121362	0	0	2.51505	9.14935	RAB2A;RAB1B;EEF2;RAB6B;RAB11A;RAP1GAP;RAB7A
calcium-dependent phospholipid binding (GO:0005544)	3/50	0.0290943	0.132079	0	0	4.75967	16.836	ANXA2;PLA2G4B;ANXA5
lysophospholipase activity (GO:0004622)	2/21	0.0315552	0.136739	0	0	7.83078	27.0633	LYPLA2;PLA2G4B
ubiquitin-specific protease binding (GO:1990381)	2/21	0.0315552	0.136739	0	0	7.83078	27.0633	VCP;CLTC
cysteine-type endopeptidase inhibitor activity involved in apoptotic process (GO:0043027)	2/21	0.0315552	0.136739	0	0	7.83078	27.0633	PRDX5;SERPINB9
exopeptidase activity (GO:0008238)	3/53	0.0337832	0.144209	0	0	4.47341	15.155	CTSZ;BLMH;LAP3
poly(A) binding (GO:0008143)	2/22	0.0344105	0.144727	0	0	7.43887	25.0645	PPIE;PABPC1
phosphatidylinositol bisphosphate binding (GO:1902936)	4/94	0.0372449	0.154378	0	0	3.31948	10.9219	GSDMA;ANXA2;ACTN2;PLCD1
phospholipase C activity (GO:0004629)	2/25	0.0435419	0.1779	0	0	6.4676	20.2697	PDIA3;PLCD1
aminopeptidase activity (GO:0004177)	2/27	0.050071	0.198893	0	0	5.94958	17.8149	BLMH;LAP3
androgen receptor binding (GO:0050681)	2/27	0.050071	0.198893	0	0	5.94958	17.8149	DDX5;CALR
poly-purine tract binding (GO:0070717)	2/28	0.0534594	0.199885	0	0	5.72046	16.7543	PPIE;PABPC1
phospholipase A2 activity (GO:0004623)	2/29	0.0569266	0.199885	0	0	5.50832	15.7868	PLA2G4B;PRDX6
5'-deoxyribose-5-phosphate lyase activity (GO:0051575)	1/5	0.0649975	0.199885	0	0	18.5423	50.6836	XRCC6
IgG binding (GO:0019864)	1/5	0.0649975	0.199885	0	0	18.5423	50.6836	PIP
ADP-ribose diphosphatase activity (GO:0047631)	1/5	0.0649975	0.199885	0	0	18.5423	50.6836	NUDT5
isocitrate dehydrogenase activity (GO:0004448)	1/5	0.0649975	0.199885	0	0	18.5423	50.6836	IDH1
L-lactate dehydrogenase activity (GO:0004459)	1/5	0.0649975	0.199885	0	0	18.5423	50.6836	LDHB
large ribosomal subunit rRNA binding (GO:0070180)	1/5	0.0649975	0.199885	0	0	18.5423	50.6836	RPLP0
ammonia-lyase activity (GO:0016841)	1/5	0.0649975	0.199885	0	0	18.5423	50.6836	HAL
TPR domain binding (GO:0030911)	1/5	0.0649975	0.199885	0	0	18.5423	50.6836	HSP90AA1
creatine kinase activity (GO:0004111)	1/5	0.0649975	0.199885	0	0	18.5423	50.6836	CKB
oxidoreductase activity, acting on a sulfur group of donors, NAD(P) as acceptor (GO:0016668)	1/5	0.0649975	0.199885	0	0	18.5423	50.6836	TXN
cytoskeleton-nuclear membrane anchor activity (GO:0140444)	1/5	0.0649975	0.199885	0	0	18.5423	50.6836	SYNE2
deoxyribonuclease I activity (GO:0004530)	1/5	0.0649975	0.199885	0	0	18.5423	50.6836	DNASE1L2
DNA insertion or deletion binding (GO:0032135)	1/5	0.0649975	0.199885	0	0	18.5423	50.6836	PCNA
phosphotransferase activity, nitrogenous group as acceptor (GO:0016775)	1/5	0.0649975	0.199885	0	0	18.5423	50.6836	CKB
FATZ binding (GO:0051373)	1/5	0.0649975	0.199885	0	0	18.5423	50.6836	ACTN2
protein geranylgeranyltransferase activity (GO:0004661)	1/5	0.0649975	0.199885	0	0	18.5423	50.6836	RABGGTB
ganglioside binding (GO:0035594)	1/5	0.0649975	0.199885	0	0	18.5423	50.6836	PSAP
protein-arginine deiminase activity (GO:0004668)	1/5	0.0649975	0.199885	0	0	18.5423	50.6836	PADI3
hemoglobin alpha binding (GO:0031721)	1/5	0.0649975	0.199885	0	0	18.5423	50.6836	HBB
ubiquitin binding (GO:0043130)	3/74	0.076503	0.209058	0	0	3.14693	8.08894	OTUB2;HSPB1;UCHL3
nuclear receptor binding (GO:0016922)	4/120	0.077205	0.209058	0	0	2.57205	6.58776	DDX5;JUP;CTNNB1;CALR
1-acylglycerophosphocholine O-acyltransferase activity (GO:0047184)	1/6	0.0774829	0.209058	0	0	14.8331	37.9386	PRDX6
icosatetraenoic acid binding (GO:0050543)	1/6	0.0774829	0.209058	0	0	14.8331	37.9386	S100A9
lactate dehydrogenase activity (GO:0004457)	1/6	0.0774829	0.209058	0	0	14.8331	37.9386	LDHB
amidine-lyase activity (GO:0016842)	1/6	0.0774829	0.209058	0	0	14.8331	37.9386	GGCT
supercoiled DNA binding (GO:0097100)	1/6	0.0774829	0.209058	0	0	14.8331	37.9386	RPS3
arachidonic acid binding (GO:0050544)	1/6	0.0774829	0.209058	0	0	14.8331	37.9386	S100A9
malate dehydrogenase activity (GO:0016615)	1/6	0.0774829	0.209058	0	0	14.8331	37.9386	MDH2
carnitine O-acyltransferase activity (GO:0016406)	1/6	0.0774829	0.209058	0	0	14.8331	37.9386	CRAT
peroxisome targeting sequence binding (GO:0000268)	1/6	0.0774829	0.209058	0	0	14.8331	37.9386	CAT
dopamine receptor binding (GO:0050780)	1/6	0.0774829	0.209058	0	0	14.8331	37.9386	VPS35
primary miRNA binding (GO:0070878)	1/6	0.0774829	0.209058	0	0	14.8331	37.9386	DDX5
phosphoric diester hydrolase activity (GO:0008081)	2/36	0.0831868	0.215827	0	0	4.3727	10.8734	PDIA3;PLD3
protein serine/threonine kinase activator activity (GO:0043539)	2/37	0.0871928	0.215827	0	0	4.24755	10.3625	CALM2;LTF
icosanoid binding (GO:0050542)	1/7	0.0898021	0.215827	0	0	12.3603	29.7901	S100A9
acyl-CoA oxidase activity (GO:0003997)	1/7	0.0898021	0.215827	0	0	12.3603	29.7901	CRAT
ADP transmembrane transporter activity (GO:0015217)	1/7	0.0898021	0.215827	0	0	12.3603	29.7901	SLC25A6
JUN kinase binding (GO:0008432)	1/7	0.0898021	0.215827	0	0	12.3603	29.7901	GSTP1
aspartic-type endopeptidase inhibitor activity (GO:0019828)	1/7	0.0898021	0.215827	0	0	12.3603	29.7901	GAPDH
MutLalpha complex binding (GO:0032405)	1/7	0.0898021	0.215827	0	0	12.3603	29.7901	PCNA
N-acylsphingosine amidohydrolase activity (GO:0017040)	1/7	0.0898021	0.215827	0	0	12.3603	29.7901	ASAH1
clathrin light chain binding (GO:0032051)	1/7	0.0898021	0.215827	0	0	12.3603	29.7901	CLTC
oxidoreductase activity, acting on metal ions, oxygen as acceptor (GO:0016724)	1/7	0.0898021	0.215827	0	0	12.3603	29.7901	HEPHL1
oxidoreductase activity, acting on the CH-CH group of donors, oxygen as acceptor (GO:0016634)	1/7	0.0898021	0.215827	0	0	12.3603	29.7901	CRAT
ferroxidase activity (GO:0004322)	1/7	0.0898021	0.215827	0	0	12.3603	29.7901	HEPHL1
kinase binding (GO:0019900)	10/461	0.0910795	0.217073	0	0	1.66358	3.98596	PGAM1;CLTC;RPS6;RPS3;CTNNB1;HSPB1;EEF2;CALM2;YWHAZ;TUBA4A
5'-3' exodeoxyribonuclease activity (GO:0035312)	1/8	0.101958	0.227811	0	0	10.594	24.1882	PLD3
aldehyde-lyase activity (GO:0016832)	1/8	0.101958	0.227811	0	0	10.594	24.1882	ALDOC
calcium-independent phospholipase A2 activity (GO:0047499)	1/8	0.101958	0.227811	0	0	10.594	24.1882	PRDX6
O-acetyltransferase activity (GO:0016413)	1/8	0.101958	0.227811	0	0	10.594	24.1882	CRAT
oxidized DNA binding (GO:0032356)	1/8	0.101958	0.227811	0	0	10.594	24.1882	RPS3
disulfide oxidoreductase activity (GO:0015036)	1/8	0.101958	0.227811	0	0	10.594	24.1882	PDIA3
DNA N-glycosylase activity (GO:0019104)	1/8	0.101958	0.227811	0	0	10.594	24.1882	RPS3
retinal dehydrogenase activity (GO:0001758)	1/8	0.101958	0.227811	0	0	10.594	24.1882	AKR1B1
mRNA 3'-UTR binding (GO:0003730)	3/85	0.105081	0.232971	0	0	2.72325	6.13555	RPL5;DDX5;PABPC1
protein phosphorylated amino acid binding (GO:0045309)	2/42	0.108029	0.237663	0	0	3.71566	8.26868	YWHAE;YWHAB
oxidoreductase activity, acting on the CH-OH group of donors, NAD or NADP as acceptor (GO:0016616)	3/87	0.110672	0.241408	0	0	2.65814	5.85106	LDHB;MDH2;AKR1A1
snRNA binding (GO:0017069)	2/43	0.112342	0.241408	0	0	3.62485	7.92467	EIF5A;LSM4
single-stranded DNA exodeoxyribonuclease activity (GO:0008297)	1/9	0.113951	0.241408	0	0	9.26927	20.1327	PLD3
intramolecular transferase activity, phosphotransferases (GO:0016868)	1/9	0.113951	0.241408	0	0	9.26927	20.1327	PGAM1
double-stranded telomeric DNA binding (GO:0003691)	1/9	0.113951	0.241408	0	0	9.26927	20.1327	XRCC6
damaged DNA binding (GO:0003684)	2/44	0.1167	0.245413	0	0	3.53836	7.60094	PCNA;RPS3
adenylate cyclase binding (GO:0008179)	1/10	0.125785	0.256961	0	0	8.23893	17.0808	CALM2
lipase inhibitor activity (GO:0055102)	1/10	0.125785	0.256961	0	0	8.23893	17.0808	ANXA5
ATP transmembrane transporter activity (GO:0005347)	1/10	0.125785	0.256961	0	0	8.23893	17.0808	SLC25A6
oxidized purine DNA binding (GO:0032357)	1/10	0.125785	0.256961	0	0	8.23893	17.0808	RPS3
endopeptidase activity (GO:0004175)	7/315	0.130102	0.263895	0	0	1.69799	3.46294	PDIA3;PSMA6;PSMA3;PIP;CTSZ;PREP;THOP1
carboxylic ester hydrolase activity (GO:0052689)	3/96	0.13716	0.269274	0	0	2.3998	4.76748	LYPLA2;PLA2G4B;PRDX6
Toll-like receptor binding (GO:0035325)	1/11	0.137462	0.269274	0	0	7.41466	14.7137	S100A9
calcium channel inhibitor activity (GO:0019855)	1/11	0.137462	0.269274	0	0	7.41466	14.7137	CALM2
chloride ion binding (GO:0031404)	1/11	0.137462	0.269274	0	0	7.41466	14.7137	LCN1
DNA-(apurinic or apyrimidinic site) endonuclease activity (GO:0003906)	1/11	0.137462	0.269274	0	0	7.41466	14.7137	RPS3
transition metal ion binding (GO:0046914)	9/445	0.142931	0.27576	0	0	1.54392	3.00354	SEMG2;ARG1;SEMG1;LCN1;CALR;RABGGTB;S100A9;S100A7;LTF
cysteine-type peptidase activity (GO:0008234)	3/98	0.143317	0.27576	0	0	2.34904	4.56347	PDIA3;CTSZ;BLMH
cholesterol binding (GO:0015485)	2/50	0.143665	0.27576	0	0	3.09513	6.00538	ERLIN1;VDAC2
protein homodimerization activity (GO:0042803)	12/636	0.145614	0.276683	0	0	1.4411	2.77671	GGCT;HSP90AA1;SFPQ;JUP;IDH1;PSAP;CAT;DEFA3;HSPB1;TXN;NUDT5;RAP1GAP
endonuclease activity (GO:0004519)	2/51	0.14828	0.276683	0	0	3.03181	5.78667	RNASET2;RPS3
ribosomal large subunit binding (GO:0043023)	1/12	0.148983	0.276683	0	0	6.74026	12.8329	EIF6
m7G(5')pppN diphosphatase activity (GO:0050072)	1/12	0.148983	0.276683	0	0	6.74026	12.8329	NUDT5
mRNA methyltransferase activity (GO:0008174)	1/12	0.148983	0.276683	0	0	6.74026	12.8329	TRMT10C
I-SMAD binding (GO:0070411)	1/13	0.160351	0.286627	0	0	6.17826	11.3086	CTNNB1
tRNA (guanine) methyltransferase activity (GO:0016423)	1/13	0.160351	0.286627	0	0	6.17826	11.3086	TRMT10C
nucleoside-diphosphatase activity (GO:0017110)	1/13	0.160351	0.286627	0	0	6.17826	11.3086	NUDT5
protein kinase A catalytic subunit binding (GO:0034236)	1/13	0.160351	0.286627	0	0	6.17826	11.3086	EZR
protein phosphatase activator activity (GO:0072542)	1/13	0.160351	0.286627	0	0	6.17826	11.3086	CALM2
GDP-dissociation inhibitor activity (GO:0005092)	1/13	0.160351	0.286627	0	0	6.17826	11.3086	GDI2
zinc ion binding (GO:0008270)	7/336	0.164146	0.291588	0	0	1.58789	2.86932	SEMG2;SEMG1;LCN1;CALR;RABGGTB;S100A9;S100A7
metalloexopeptidase activity (GO:0008235)	2/55	0.167018	0.294162	0	0	2.80242	5.01536	LAP3;CPA4
insulin-like growth factor receptor binding (GO:0005159)	1/14	0.171567	0.294162	0	0	5.70272	10.0526	YWHAG
nucleoside diphosphate kinase activity (GO:0004550)	1/14	0.171567	0.294162	0	0	5.70272	10.0526	NME1
phosphatase activator activity (GO:0019211)	1/14	0.171567	0.294162	0	0	5.70272	10.0526	CALM2
endodeoxyribonuclease activity, producing 5'-phosphomonoesters (GO:0016888)	1/14	0.171567	0.294162	0	0	5.70272	10.0526	DNASE1L2
myosin binding (GO:0017022)	2/56	0.171766	0.294162	0	0	2.75038	4.84514	RAB6B;RAB11A
aspartic-type endopeptidase activity (GO:0004190)	1/15	0.182635	0.310914	0	0	5.29511	9.0031	PIP
sterol binding (GO:0032934)	2/60	0.190962	0.319981	0	0	2.56018	4.23885	ERLIN1;VDAC2
hydrolase activity, hydrolyzing N-glycosyl compounds (GO:0016799)	1/16	0.193555	0.319981	0	0	4.94185	8.11549	RPS3
calcium-dependent phospholipase A2 activity (GO:0047498)	1/16	0.193555	0.319981	0	0	4.94185	8.11549	PLA2G4B
voltage-gated anion channel activity (GO:0008308)	1/16	0.193555	0.319981	0	0	4.94185	8.11549	VDAC2
voltage-gated ion channel activity (GO:0005244)	1/16	0.193555	0.319981	0	0	4.94185	8.11549	VDAC2
microtubule binding (GO:0008017)	5/232	0.199334	0.327641	0	0	1.63988	2.64475	RPS3;EZR;S100A9;GAPDH;RAB11A
ribosomal small subunit binding (GO:0043024)	1/17	0.204329	0.332035	0	0	4.63275	7.35691	NME1
nucleobase-containing compound kinase activity (GO:0019205)	1/17	0.204329	0.332035	0	0	4.63275	7.35691	NME1
protein kinase activator activity (GO:0030295)	2/63	0.205538	0.332112	0	0	2.4339	3.85073	CALM2;LTF
oxidoreductase activity, acting on single donors with incorporation of molecular oxygen, incorporation of two atoms of oxygen (GO:0016702)	1/18	0.214961	0.345386	0	0	4.36002	6.70266	ALOX12B
ribonuclease activity (GO:0004540)	2/66	0.220229	0.348534	0	0	2.31946	3.50954	AZGP1;RNASET2
GDP binding (GO:0019003)	2/67	0.225147	0.348534	0	0	2.28366	3.40494	RAB2A;RAB7A
RNA cap binding (GO:0000339)	1/19	0.22545	0.348534	0	0	4.11759	6.13378	EIF4A1
anion:anion antiporter activity (GO:0015301)	1/19	0.22545	0.348534	0	0	4.11759	6.13378	SLC25A6
NAD-retinol dehydrogenase activity (GO:0004745)	1/19	0.22545	0.348534	0	0	4.11759	6.13378	AKR1A1
nucleotidyltransferase activity (GO:0016779)	1/19	0.22545	0.348534	0	0	4.11759	6.13378	NUDT5
R-SMAD binding (GO:0070412)	1/19	0.22545	0.348534	0	0	4.11759	6.13378	DDX5
anion channel activity (GO:0005253)	2/68	0.230072	0.353767	0	0	2.24894	3.30451	VDAC2;CLIC1
oxidoreductase activity, acting on the aldehyde or oxo group of donors, NAD or NADP as acceptor (GO:0016620)	1/20	0.2358	0.358718	0	0	3.90067	5.63557	AKR1B1
endodeoxyribonuclease activity (GO:0004520)	1/20	0.2358	0.358718	0	0	3.90067	5.63557	RPS3
fibroblast growth factor binding (GO:0017134)	1/21	0.246013	0.370314	0	0	3.70545	5.19642	RPS2
histone acetyltransferase binding (GO:0035035)	1/21	0.246013	0.370314	0	0	3.70545	5.19642	PCNA
RNA polymerase II-specific DNA-binding transcription factor binding (GO:0061629)	4/190	0.249081	0.372147	0	0	1.59835	2.22167	PSMA6;JUP;HSPB1;CTNNB1
protein tyrosine kinase binding (GO:1990782)	2/72	0.249833	0.372147	0	0	2.12	2.94036	HSP90AA1;PCNA
double-stranded RNA binding (GO:0003725)	2/73	0.254783	0.373681	0	0	2.09003	2.85779	EIF4A1;CLTC
peptidase activator activity (GO:0016504)	1/22	0.256089	0.373681	0	0	3.52882	4.80707	VCP
poly(U) RNA binding (GO:0008266)	1/22	0.256089	0.373681	0	0	3.52882	4.80707	PABPC1
protein kinase A regulatory subunit binding (GO:0034237)	1/22	0.256089	0.373681	0	0	3.52882	4.80707	EZR
low-density lipoprotein particle receptor binding (GO:0050750)	1/23	0.266031	0.384267	0	0	3.36825	4.46004	CLTC
phosphatidylinositol phospholipase C activity (GO:0004435)	1/23	0.266031	0.384267	0	0	3.36825	4.46004	PLCD1
cell adhesion mediator activity (GO:0098631)	1/24	0.275841	0.39249	0	0	3.22164	4.14925	BSG
phosphotransferase activity, phosphate group as acceptor (GO:0016776)	1/24	0.275841	0.39249	0	0	3.22164	4.14925	NME1
protein phosphatase 2A binding (GO:0051721)	1/24	0.275841	0.39249	0	0	3.22164	4.14925	PPME1
GTPase binding (GO:0051020)	4/201	0.281394	0.39841	0	0	1.50825	1.91246	HSP90AA1;NUTF2;RABGGTB;RAP1GAP
NF-kappaB binding (GO:0051059)	1/25	0.28552	0.400288	0	0	3.08725	3.86969	PSMA6
poly-pyrimidine tract binding (GO:0008187)	1/25	0.28552	0.400288	0	0	3.08725	3.86969	PABPC1
phosphatidylinositol-4-phosphate binding (GO:0070273)	1/26	0.29507	0.411659	0	0	2.96361	3.61721	GSDMA
glutathione transferase activity (GO:0004364)	1/27	0.304493	0.422743	0	0	2.84948	3.38833	GSTP1
magnesium ion binding (GO:0000287)	3/146	0.309386	0.427461	0	0	1.55674	1.82631	IDH1;NUDT5;NME1
lipoprotein particle receptor binding (GO:0070325)	1/28	0.313791	0.429913	0	0	2.7438	3.18015	CLTC
ATP binding (GO:0005524)	5/278	0.314167	0.429913	0	0	1.36034	1.57505	HSPA8;HSP90AA1;HSPA6;NME1;HSPA1A
metallocarboxypeptidase activity (GO:0004181)	1/29	0.322965	0.437762	0	0	2.64568	2.99018	CPA4
pre-mRNA binding (GO:0036002)	1/29	0.322965	0.437762	0	0	2.64568	2.99018	DDX5
snoRNA binding (GO:0030515)	1/30	0.332016	0.445806	0	0	2.55432	2.81632	NUDT5
O-acyltransferase activity (GO:0008374)	1/30	0.332016	0.445806	0	0	2.55432	2.81632	PRDX6
Hsp70 protein binding (GO:0030544)	1/31	0.340947	0.453539	0	0	2.46905	2.65676	RPS3
monocarboxylic acid binding (GO:0033293)	1/31	0.340947	0.453539	0	0	2.46905	2.65676	PSAP
heme binding (GO:0020037)	2/91	0.343417	0.454709	0	0	1.6658	1.78043	CAT;HBB
chemoattractant activity (GO:0042056)	1/32	0.349759	0.458858	0	0	2.38928	2.50996	LGALS3
chemokine binding (GO:0019956)	1/32	0.349759	0.458858	0	0	2.38928	2.50996	PLP2
kinase inhibitor activity (GO:0019210)	1/33	0.358454	0.463881	0	0	2.3145	2.37457	YWHAB
telomeric DNA binding (GO:0042162)	1/33	0.358454	0.463881	0	0	2.3145	2.37457	XRCC6
nucleosomal DNA binding (GO:0031492)	1/33	0.358454	0.463881	0	0	2.3145	2.37457	ACTL6A
endoribonuclease activity (GO:0004521)	1/34	0.367032	0.472844	0	0	2.24425	2.24942	RNASET2
Hsp90 protein binding (GO:0051879)	1/35	0.375497	0.477298	0	0	2.17813	2.13349	RPS3
ubiquitin-like protein conjugating enzyme binding (GO:0044390)	1/35	0.375497	0.477298	0	0	2.17813	2.13349	RPS3
estrogen receptor binding (GO:0030331)	1/35	0.375497	0.477298	0	0	2.17813	2.13349	CTNNB1
NADP binding (GO:0050661)	1/36	0.383849	0.485755	0	0	2.11579	2.02588	CAT
adenyl ribonucleotide binding (GO:0032559)	5/306	0.387997	0.488842	0	0	1.23203	1.16643	HSPA8;HSP90AA1;HSPA6;NME1;HSPA1A
tubulin binding (GO:0015631)	5/307	0.390641	0.489683	0	0	1.22788	1.15417	RPS3;EZR;S100A9;GAPDH;RAB11A
ion channel inhibitor activity (GO:0008200)	1/37	0.392089	0.489683	0	0	2.05691	1.92582	CALM2
cysteine-type endopeptidase activity (GO:0004197)	2/105	0.410056	0.508637	0	0	1.43836	1.28224	PDIA3;CTSZ
small GTPase binding (GO:0031267)	3/175	0.414521	0.508637	0	0	1.29235	1.13808	NUTF2;RABGGTB;RAP1GAP
thiol-dependent deubiquitinase (GO:0004843)	2/106	0.414695	0.508637	0	0	1.42446	1.25382	OTUB2;UCHL3
tau protein binding (GO:0048156)	1/40	0.416157	0.508637	0	0	1.8984	1.66431	HSP90AA1
peptidase inhibitor activity (GO:0030414)	1/40	0.416157	0.508637	0	0	1.8984	1.66431	A2ML1
actin binding (GO:0003779)	3/177	0.421631	0.513135	0	0	1.27736	1.10316	PIP;EZR;SYNE2
carboxylic acid binding (GO:0031406)	1/41	0.423967	0.513791	0	0	1.85085	1.58821	PSAP
signal sequence binding (GO:0005048)	1/42	0.431673	0.520922	0	0	1.80561	1.51687	CAT
protein kinase inhibitor activity (GO:0004860)	1/43	0.439276	0.52787	0	0	1.76253	1.44991	YWHAB
deubiquitinase activity (GO:0101005)	2/112	0.442138	0.529085	0	0	1.34635	1.0988	OTUB2;UCHL3
omega peptidase activity (GO:0008242)	2/113	0.446643	0.53225	0	0	1.33415	1.07532	OTUB2;UCHL3
protein heterodimerization activity (GO:0046982)	3/188	0.460178	0.545389	0	0	1.20074	0.931943	YWHAE;TUBB2B;SRI
endopeptidase regulator activity (GO:0061135)	1/46	0.461483	0.545389	0	0	1.64478	1.27192	A2ML1
manganese ion binding (GO:0030145)	1/48	0.475798	0.559993	0	0	1.57463	1.16957	ARG1
metallopeptidase activity (GO:0008237)	2/121	0.481931	0.563611	0	0	1.24395	0.908026	LAP3;THOP1
tRNA binding (GO:0000049)	1/49	0.482813	0.563611	0	0	1.54174	1.12258	TRMT10C
potassium channel regulator activity (GO:0015459)	1/50	0.489735	0.569366	0	0	1.5102	1.07812	YWHAE
polyubiquitin modification-dependent protein binding (GO:0031593)	1/51	0.496564	0.574969	0	0	1.47992	1.03601	VCP
transcription coregulator binding (GO:0001221)	1/53	0.50995	0.588087	0	0	1.42286	0.958215	CTNNB1
iron ion binding (GO:0005506)	1/54	0.51651	0.590887	0	0	1.39594	0.922246	LTF
pyrophosphatase activity (GO:0016462)	1/54	0.51651	0.590887	0	0	1.39594	0.922246	NUDT5
hydro-lyase activity (GO:0016836)	1/55	0.522982	0.593543	0	0	1.37002	0.888061	CA8
calcium ion transmembrane transporter activity (GO:0015085)	1/55	0.522982	0.593543	0	0	1.37002	0.888061	ANXA2
DNA-binding transcription factor binding (GO:0140297)	3/208	0.527214	0.595981	0	0	1.08248	0.69295	CTNNB1;HSPB1;YWHAZ
receptor tyrosine kinase binding (GO:0030971)	1/56	0.529367	0.596059	0	0	1.34504	0.855546	PCNA
hydrolase activity, acting on carbon-nitrogen (but not peptide) bonds, in linear amides (GO:0016811)	1/57	0.535668	0.600788	0	0	1.32096	0.824596	ASAH1
SH3 domain binding (GO:0017124)	1/62	0.565932	0.629792	0	0	1.21238	0.690182	CNTNAP1
syntaxin binding (GO:0019905)	1/62	0.565932	0.629792	0	0	1.21238	0.690182	RAB11A
G protein-coupled receptor binding (GO:0001664)	2/143	0.571461	0.63348	0	0	1.04868	0.5868	HSPA8;HSPA1A
chloride channel activity (GO:0005254)	1/64	0.57748	0.637681	0	0	1.17377	0.644493	CLIC1
guanyl-nucleotide exchange factor activity (GO:0005085)	2/149	0.593857	0.653243	0	0	1.00557	0.52402	EIF2B4;EEF1D
ATPase binding (GO:0051117)	1/73	0.625773	0.685713	0	0	1.02658	0.481225	EZR
phosphatase activity (GO:0016791)	1/79	0.654872	0.71486	0	0	0.94732	0.401015	ENOPH1
metalloendopeptidase activity (GO:0004222)	1/82	0.668565	0.727032	0	0	0.912095	0.367229	THOP1
calcium channel activity (GO:0005262)	1/84	0.677391	0.73384	0	0	0.890026	0.346671	ANXA2
single-stranded DNA binding (GO:0003697)	1/97	0.729323	0.785112	0	0	0.768993	0.242724	PCBP2
cation channel activity (GO:0005261)	1/98	0.732954	0.785112	0	0	0.761026	0.23643	ANXA2
protein kinase regulator activity (GO:0019887)	1/98	0.732954	0.785112	0	0	0.761026	0.23643	YWHAB
phosphatidylinositol phosphate binding (GO:1901981)	1/102	0.746999	0.797171	0	0	0.730738	0.213149	GSDMA
DNA binding (GO:0003677)	9/811	0.759475	0.807471	0	0	0.823421	0.226546	XRCC6;SFPQ;PCNA;PCBP2;RPS3;CALR;DNASE1L2;RPL6;RPL7
transcription regulatory region nucleic acid binding (GO:0001067)	2/212	0.777682	0.822093	0	0	0.701635	0.176417	XRCC6;SFPQ
kinase activity (GO:0016301)	1/112	0.778977	0.822093	0	0	0.664567	0.165992	CKB
serine-type peptidase activity (GO:0008236)	1/125	0.814602	0.85653	0	0	0.5945	0.121906	PREP
GTPase activator activity (GO:0005096)	3/336	0.829054	0.868533	0	0	0.662026	0.12411	EIF2B4;EEF1D;RAP1GAP
protein serine/threonine kinase activity (GO:0004674)	3/344	0.840788	0.877611	0	0	0.646228	0.112066	CSNK1A1;PBK;CSNK1E
transcription cis-regulatory region binding (GO:0000976)	4/549	0.937638	0.975144	0	0	0.535473	0.0344796	PRDX5;XRCC6;SFPQ;RPS3
GTPase regulator activity (GO:0030695)	1/233	0.957143	0.991822	0	0	0.316	0.0138416	RAP1GAP
ubiquitin protein ligase activity (GO:0061630)	1/263	0.971508	0.999996	0	0	0.279386	0.00807578	NCCRP1
ubiquitin-like protein ligase activity (GO:0061659)	1/270	0.974099	0.999996	0	0	0.272018	0.00713826	NCCRP1
receptor ligand activity (GO:0048018)	1/307	0.984362	0.999996	0	0	0.238673	0.00376196	LGALS3
ubiquitin-protein transferase activity (GO:0004842)	1/392	0.99511	0.999996	0	0	0.18597	0.000911706	NCCRP1
double-stranded DNA binding (GO:0003690)	2/651	0.998612	0.999996	0	0	0.221926	0.00030818	XRCC6;RPS3
sequence-specific double-stranded DNA binding (GO:1990837)	2/712	0.999352	0.999996	0	0	0.202211	0.000130982	XRCC6;SFPQ
sequence-specific DNA binding (GO:0043565)	1/707	0.999934	0.999996	0	0	0.101317	6.69402e-06	XRCC6
RNA polymerase II transcription regulatory region sequence-specific DNA binding (GO:0000977)	2/1359	0.999996	0.999996	0	0	0.102201	4.25223e-07	RPS3;RBMX
RNA polymerase II cis-regulatory region sequence-specific DNA binding (GO:0000978)	1/1149	0.999996	0.999996	0	0	0.060861	2.40247e-07	RBMX
cis-regulatory region sequence-specific DNA binding (GO:0000987)	1/1149	0.999996	0.999996	0	0	0.060861	2.40247e-07	RBMX

## Sheet: GO_MolFun_Stress_Specific_n=114
Term	Overlap	P-value	Adjusted P-value	Old P-value	Old Adjusted P-value	Odds Ratio	Combined Score	Genes
RNA binding (GO:0003723)	40/1406	2.54028e-18	4.36929e-16	0	0	7.32856	296.911	RPL5;DDX5;RPL3;DDX3X;RPL10;PARK7;NUDT5;RPL6;DUSP14;LGALS3;RPL7A;RPS16;RPS15A;PCBP2;HMGN2;YWHAG;VSIG8;PDIA3;DYNC1H1;RPS6;RPL13A;CSNK1E;LSM4;TSN;CS;DDX39A;SUB1;RPL27A;FASN;RPL24;RPL27;EIF3E;PKP3;RPL26;PPIB;EZR;RPL28;RBMX;EIF3A;EIF3B
cadherin binding (GO:0045296)	13/322	3.86728e-08	3.32586e-06	0	0	8.15473	139.186	LYPLA2;DDX3X;IDH1;PARK7;RPL6;RPL7A;FASN;GLOD4;RPL24;CTNNB1;EIF3E;PKP3;EZR
mRNA binding (GO:0003729)	9/263	1.99714e-05	0.00114503	0	0	6.62497	71.6902	RPL5;DDX5;DDX3X;PCBP2;RPL13A;PARK7;RPL26;RBMX;EIF3A
translation initiation factor activity (GO:0003743)	4/41	8.61606e-05	0.0037049	0	0	19.5076	182.578	EIF2B4;EIF3E;EIF3A;EIF3B
mRNA 5'-UTR binding (GO:0048027)	3/25	0.000378558	0.0130224	0	0	24.4029	192.274	RPL5;DDX3X;RPL26
protease binding (GO:0002020)	5/118	0.000577615	0.0165583	0	0	8.02671	59.852	SERPINA1;PSAP;SERPINB9;PARK7;SRI
phospholipase activity (GO:0004620)	4/73	0.000805041	0.019781	0	0	10.4437	74.4077	PDIA3;LYPLA2;PLA2G4B;PLD3
GTPase activity (GO:0003924)	6/216	0.00149933	0.0294599	0	0	5.20529	33.8486	RAB2A;DDX3X;RAB1B;RAB18;RAB6B;RAB7A
histone methyltransferase binding (GO:1990226)	2/11	0.00171279	0.0294599	0	0	39.4385	251.209	CTNNB1;LCORL
alditol:NADP+ 1-oxidoreductase activity (GO:0004032)	2/11	0.00171279	0.0294599	0	0	39.4385	251.209	AKR1A1;AKR1B1
alcohol dehydrogenase (NADP+) activity (GO:0008106)	2/17	0.00414174	0.0647618	0	0	23.656	129.792	AKR1A1;AKR1B1
nucleoside-triphosphatase activity (GO:0017111)	6/278	0.00521585	0.0747605	0	0	4.00613	21.0564	RAB2A;DDX3X;RAB1B;RAB18;RAB6B;RAB7A
cysteine-type endopeptidase inhibitor activity involved in apoptotic process (GO:0043027)	2/21	0.00630104	0.0760206	0	0	18.672	94.6117	PRDX5;SERPINB9
lysophospholipase activity (GO:0004622)	2/21	0.00630104	0.0760206	0	0	18.672	94.6117	LYPLA2;PLA2G4B
GDP binding (GO:0019003)	3/67	0.0066297	0.0760206	0	0	8.37078	41.9895	RAB2A;RAB18;RAB7A
phosphatase inhibitor activity (GO:0019212)	2/23	0.00753516	0.0775268	0	0	16.892	82.5711	LGALS3;ANP32E
guanyl ribonucleotide binding (GO:0032561)	5/214	0.00766254	0.0775268	0	0	4.31873	21.0383	RAB2A;TUBB2B;RAB1B;RAB18;RAB7A
phospholipase C activity (GO:0004629)	2/25	0.00886901	0.0847483	0	0	15.4216	72.87	PDIA3;PLCD1
androgen receptor binding (GO:0050681)	2/27	0.0103002	0.0932438	0	0	14.1864	64.9113	DDX5;PARK7
oxidoreductase activity, acting on the CH-OH group of donors, NAD or NADP as acceptor (GO:0016616)	3/87	0.0135155	0.116233	0	0	6.3713	27.4216	G6PD;MDH1;AKR1A1
phosphoric diester hydrolase activity (GO:0008081)	2/36	0.0178832	0.141109	0	0	10.4265	41.955	PDIA3;PLD3
single-stranded DNA binding (GO:0003697)	3/97	0.0180489	0.141109	0	0	5.69063	22.846	SUB1;PCBP2;PARK7
cysteine-type endopeptidase inhibitor activity (GO:0004869)	2/40	0.0218173	0.142555	0	0	9.32707	35.6765	PRDX5;SERPINB9
GTP binding (GO:0005525)	4/189	0.0230684	0.142555	0	0	3.87243	14.5963	RAB2A;TUBB2B;RAB1B;RAB7A
RNA strand annealing activity (GO:0033592)	1/5	0.0281796	0.142555	0	0	43.9867	156.996	DDX3X
cytoskeleton-nuclear membrane anchor activity (GO:0140444)	1/5	0.0281796	0.142555	0	0	43.9867	156.996	SYNE2
small protein activating enzyme binding (GO:0044388)	1/5	0.0281796	0.142555	0	0	43.9867	156.996	PARK7
deoxyribonuclease I activity (GO:0004530)	1/5	0.0281796	0.142555	0	0	43.9867	156.996	DNASE1L2
ADP-ribose diphosphatase activity (GO:0047631)	1/5	0.0281796	0.142555	0	0	43.9867	156.996	NUDT5
isocitrate dehydrogenase activity (GO:0004448)	1/5	0.0281796	0.142555	0	0	43.9867	156.996	IDH1
annealing activity (GO:0097617)	1/5	0.0281796	0.142555	0	0	43.9867	156.996	DDX3X
FATZ binding (GO:0051373)	1/5	0.0281796	0.142555	0	0	43.9867	156.996	ACTN2
ganglioside binding (GO:0035594)	1/5	0.0281796	0.142555	0	0	43.9867	156.996	PSAP
protein-arginine deiminase activity (GO:0004668)	1/5	0.0281796	0.142555	0	0	43.9867	156.996	PADI3
nuclear receptor binding (GO:0016922)	3/120	0.0313142	0.148715	0	0	4.56664	15.8174	DDX5;CTNNB1;PARK7
dopamine receptor binding (GO:0050780)	1/6	0.0337203	0.148715	0	0	35.1876	119.274	VPS35
malate dehydrogenase activity (GO:0016615)	1/6	0.0337203	0.148715	0	0	35.1876	119.274	MDH1
primary miRNA binding (GO:0070878)	1/6	0.0337203	0.148715	0	0	35.1876	119.274	DDX5
carnitine O-acyltransferase activity (GO:0016406)	1/6	0.0337203	0.148715	0	0	35.1876	119.274	CRAT
pyrophosphatase activity (GO:0016462)	2/54	0.0380233	0.152194	0	0	6.81113	22.2694	DDX3X;NUDT5
oxidoreductase activity, acting on metal ions, oxygen as acceptor (GO:0016724)	1/7	0.0392297	0.152194	0	0	29.3215	94.9525	HEPHL1
oxidoreductase activity, acting on the CH-CH group of donors, oxygen as acceptor (GO:0016634)	1/7	0.0392297	0.152194	0	0	29.3215	94.9525	CRAT
acyl-CoA oxidase activity (GO:0003997)	1/7	0.0392297	0.152194	0	0	29.3215	94.9525	CRAT
ferroxidase activity (GO:0004322)	1/7	0.0392297	0.152194	0	0	29.3215	94.9525	HEPHL1
O-acetyltransferase activity (GO:0016413)	1/8	0.044708	0.152194	0	0	25.1315	78.0986	CRAT
5'-3' exodeoxyribonuclease activity (GO:0035312)	1/8	0.044708	0.152194	0	0	25.1315	78.0986	PLD3
cuprous ion binding (GO:1903136)	1/8	0.044708	0.152194	0	0	25.1315	78.0986	PARK7
disulfide oxidoreductase activity (GO:0015036)	1/8	0.044708	0.152194	0	0	25.1315	78.0986	PDIA3
ubiquitin ligase inhibitor activity (GO:1990948)	1/8	0.044708	0.152194	0	0	25.1315	78.0986	RPL5
retinal dehydrogenase activity (GO:0001758)	1/8	0.044708	0.152194	0	0	25.1315	78.0986	AKR1B1
nuclease activity (GO:0004518)	2/60	0.0460121	0.152194	0	0	6.10468	18.7954	RNASET2;DNASE1L2
serine-type endopeptidase inhibitor activity (GO:0004867)	2/60	0.0460121	0.152194	0	0	6.10468	18.7954	SERPINA1;SERPINB9
5S rRNA binding (GO:0008097)	1/9	0.0501554	0.156849	0	0	21.9889	65.8048	RPL5
single-stranded DNA exodeoxyribonuclease activity (GO:0008297)	1/9	0.0501554	0.156849	0	0	21.9889	65.8048	PLD3
ubiquitin-protein transferase inhibitor activity (GO:0055105)	1/9	0.0501554	0.156849	0	0	21.9889	65.8048	RPL5
eukaryotic initiation factor 4E binding (GO:0008190)	1/10	0.0555719	0.167691	0	0	19.5447	56.4858	DDX3X
ubiquitination-like modification-dependent protein binding (GO:0140035)	1/10	0.0555719	0.167691	0	0	19.5447	56.4858	IDE
hydrolase activity, acting on carbon-nitrogen (but not peptide) bonds, in linear amidines (GO:0016813)	1/11	0.0609578	0.177708	0	0	17.5894	49.2076	PADI3
ubiquitin-dependent protein binding (GO:0140036)	1/11	0.0609578	0.177708	0	0	17.5894	49.2076	IDE
RNA stem-loop binding (GO:0035613)	1/12	0.0663133	0.186694	0	0	15.9895	43.3855	DDX3X
m7G(5')pppN diphosphatase activity (GO:0050072)	1/12	0.0663133	0.186694	0	0	15.9895	43.3855	NUDT5
phosphatidylinositol-4,5-bisphosphate binding (GO:0005546)	2/75	0.0683123	0.186694	0	0	4.84662	13.0067	ACTN2;PLCD1
nucleoside-diphosphatase activity (GO:0017110)	1/13	0.0716385	0.186694	0	0	14.6563	38.6359	NUDT5
I-SMAD binding (GO:0070411)	1/13	0.0716385	0.186694	0	0	14.6563	38.6359	CTNNB1
titin binding (GO:0031432)	1/13	0.0716385	0.186694	0	0	14.6563	38.6359	ACTN2
protein kinase A catalytic subunit binding (GO:0034236)	1/13	0.0716385	0.186694	0	0	14.6563	38.6359	EZR
insulin-like growth factor receptor binding (GO:0005159)	1/14	0.0769336	0.189037	0	0	13.5283	34.6974	YWHAG
deoxyribonuclease activity (GO:0004536)	1/14	0.0769336	0.189037	0	0	13.5283	34.6974	DNASE1L2
endodeoxyribonuclease activity, producing 5'-phosphomonoesters (GO:0016888)	1/14	0.0769336	0.189037	0	0	13.5283	34.6974	DNASE1L2
U6 snRNA binding (GO:0017070)	1/14	0.0769336	0.189037	0	0	13.5283	34.6974	LSM4
myosin V binding (GO:0031489)	1/15	0.0821987	0.199129	0	0	12.5613	31.3859	RAB6B
mRNA 3'-UTR binding (GO:0003730)	2/85	0.0847662	0.202497	0	0	4.26054	10.5144	RPL5;DDX5
calcium-dependent phospholipase A2 activity (GO:0047498)	1/16	0.0874341	0.206009	0	0	11.7233	28.5682	PLA2G4B
ribosomal small subunit binding (GO:0043024)	1/17	0.0926399	0.215325	0	0	10.99	26.1457	DDX3X
RNA polymerase binding (GO:0070063)	1/18	0.0978162	0.221004	0	0	10.3431	24.0441	PPIB
cadherin binding involved in cell-cell adhesion (GO:0098641)	1/18	0.0978162	0.221004	0	0	10.3431	24.0441	PKP3
phosphatidylinositol bisphosphate binding (GO:1902936)	2/94	0.100482	0.221004	0	0	3.842	8.82808	ACTN2;PLCD1
nucleotidyltransferase activity (GO:0016779)	1/19	0.102963	0.221004	0	0	9.76794	22.2063	NUDT5
NAD-retinol dehydrogenase activity (GO:0004745)	1/19	0.102963	0.221004	0	0	9.76794	22.2063	AKR1A1
R-SMAD binding (GO:0070412)	1/19	0.102963	0.221004	0	0	9.76794	22.2063	DDX5
carboxylic ester hydrolase activity (GO:0052689)	2/96	0.104078	0.221004	0	0	3.75988	8.50717	LYPLA2;PLA2G4B
oxidoreductase activity, acting on the aldehyde or oxo group of donors, NAD or NADP as acceptor (GO:0016620)	1/20	0.108081	0.226707	0	0	9.25338	20.5876	AKR1B1
ubiquitin-specific protease binding (GO:1990381)	1/21	0.11317	0.234522	0	0	8.79027	19.1528	PARK7
syntaxin-1 binding (GO:0017075)	1/22	0.118231	0.236461	0	0	8.37126	17.8736	SYPL1
poly(A) binding (GO:0008143)	1/22	0.118231	0.236461	0	0	8.37126	17.8736	DDX3X
protein kinase A regulatory subunit binding (GO:0034237)	1/22	0.118231	0.236461	0	0	8.37126	17.8736	EZR
purine ribonucleoside triphosphate binding (GO:0035639)	5/460	0.122824	0.238214	0	0	1.95897	4.10797	RAB2A;TUBB2B;RAB1B;IDE;RAB7A
phosphatidylinositol phospholipase C activity (GO:0004435)	1/23	0.123262	0.238214	0	0	7.99035	16.7273	PLCD1
gamma-tubulin binding (GO:0043015)	1/23	0.123262	0.238214	0	0	7.99035	16.7273	DDX3X
phosphatase binding (GO:0019902)	2/114	0.137867	0.26348	0	0	3.15274	6.24704	LGALS3;CTNNB1
endopeptidase inhibitor activity (GO:0004866)	2/115	0.13981	0.264257	0	0	3.12468	6.14772	SERPINA1;SERPINB9
poly-purine tract binding (GO:0070717)	1/28	0.147996	0.271236	0	0	6.50901	12.4359	DDX3X
phospholipase A2 activity (GO:0004623)	1/29	0.15286	0.271236	0	0	6.27623	11.7882	PLA2G4B
metallocarboxypeptidase activity (GO:0004181)	1/29	0.15286	0.271236	0	0	6.27623	11.7882	CPA4
pre-mRNA binding (GO:0036002)	1/29	0.15286	0.271236	0	0	6.27623	11.7882	DDX5
protein phosphatase inhibitor activity (GO:0004864)	1/29	0.15286	0.271236	0	0	6.27623	11.7882	LGALS3
protein phosphatase binding (GO:0019903)	2/123	0.155559	0.271236	0	0	2.91691	5.42759	LGALS3;CTNNB1
protein homodimerization activity (GO:0042803)	6/636	0.155687	0.271236	0	0	1.69806	3.15824	G6PD;IDH1;PSAP;PARK7;IDE;NUDT5
snoRNA binding (GO:0030515)	1/30	0.157695	0.271236	0	0	6.05951	11.1925	NUDT5
protein serine/threonine kinase inhibitor activity (GO:0030291)	1/30	0.157695	0.271236	0	0	6.05951	11.1925	YWHAG
monocarboxylic acid binding (GO:0033293)	1/31	0.162504	0.276739	0	0	5.85723	10.6429	PSAP
chemoattractant activity (GO:0042056)	1/32	0.167285	0.282088	0	0	5.668	10.1347	LGALS3
nucleosomal DNA binding (GO:0031492)	1/33	0.172039	0.286253	0	0	5.4906	9.66364	ACTL6A
metal ion binding (GO:0046872)	5/517	0.173083	0.286253	0	0	1.73577	3.04451	IDH1;PLA2G4B;SRI;NUDT5;DNASE1L2
endoribonuclease activity (GO:0004521)	1/34	0.176766	0.289002	0	0	5.32395	9.22602	RNASET2
DNA binding (GO:0003677)	7/811	0.180591	0.289002	0	0	1.55268	2.65744	DDX3X;SUB1;PCBP2;PARK7;DNASE1L2;RPL6;TSN
estrogen receptor binding (GO:0030331)	1/35	0.181467	0.289002	0	0	5.1671	8.81861	CTNNB1
ubiquitin-like protein conjugating enzyme binding (GO:0044390)	1/35	0.181467	0.289002	0	0	5.1671	8.81861	PARK7
NADP binding (GO:0050661)	1/36	0.18614	0.292995	0	0	5.01922	8.43858	G6PD
core promoter sequence-specific DNA binding (GO:0001046)	1/37	0.190788	0.292995	0	0	4.87955	8.08343	PARK7
calcium channel regulator activity (GO:0005246)	1/37	0.190788	0.292995	0	0	4.87955	8.08343	SRI
protein serine/threonine kinase activator activity (GO:0043539)	1/37	0.190788	0.292995	0	0	4.87955	8.08343	DDX3X
carboxypeptidase activity (GO:0004180)	1/38	0.195409	0.297436	0	0	4.74743	7.75095	CPA4
magnesium ion binding (GO:0000287)	2/146	0.202418	0.305402	0	0	2.44816	3.91075	IDH1;NUDT5
carboxylic acid binding (GO:0031406)	1/41	0.209116	0.312764	0	0	4.39071	6.87088	PSAP
rRNA binding (GO:0019843)	1/42	0.213633	0.314059	0	0	4.2834	6.61142	RPL5
cell-cell adhesion mediator activity (GO:0098632)	1/42	0.213633	0.314059	0	0	4.2834	6.61142	PKP3
snRNA binding (GO:0017069)	1/43	0.218125	0.317944	0	0	4.18121	6.36668	LSM4
copper ion binding (GO:0005507)	1/45	0.227032	0.320078	0	0	3.99075	5.91694	PARK7
single-stranded RNA binding (GO:0003727)	1/45	0.227032	0.320078	0	0	3.99075	5.91694	DDX3X
ATP hydrolysis activity (GO:0140603)	1/45	0.227032	0.320078	0	0	3.99075	5.91694	DDX3X
protein kinase C binding (GO:0005080)	1/45	0.227032	0.320078	0	0	3.99075	5.91694	YWHAG
cholesterol binding (GO:0015485)	1/50	0.248862	0.345196	0	0	3.58263	4.98291	ERLIN1
calcium-dependent phospholipid binding (GO:0005544)	1/50	0.248862	0.345196	0	0	3.58263	4.98291	PLA2G4B
endonuclease activity (GO:0004519)	1/51	0.253155	0.348341	0	0	3.5108	4.82297	RNASET2
transcription coregulator binding (GO:0001221)	1/53	0.261666	0.357195	0	0	3.37543	4.52538	CTNNB1
actin binding (GO:0003779)	2/177	0.267526	0.357339	0	0	2.01133	2.65201	EZR;SYNE2
endopeptidase activity (GO:0004175)	3/315	0.26756	0.357339	0	0	1.6956	2.2355	PDIA3;PREP;IDE
hydro-lyase activity (GO:0016836)	1/55	0.270082	0.357339	0	0	3.25008	4.25446	PARK7
metalloexopeptidase activity (GO:0008235)	1/55	0.270082	0.357339	0	0	3.25008	4.25446	CPA4
myosin binding (GO:0017022)	1/56	0.274254	0.360089	0	0	3.19083	4.12798	RAB6B
protein phosphatase regulator activity (GO:0019888)	1/57	0.278402	0.362766	0	0	3.13369	4.00702	LGALS3
sterol binding (GO:0032934)	1/60	0.290707	0.373196	0	0	2.9739	3.67408	ERLIN1
protein heterodimerization activity (GO:0046982)	2/188	0.290745	0.373196	0	0	1.89132	2.33636	TUBB2B;SRI
SH3 domain binding (GO:0017124)	1/62	0.298794	0.377886	0	0	2.87611	3.47434	CNTNAP1
syntaxin binding (GO:0019905)	1/62	0.298794	0.377886	0	0	2.87611	3.47434	SYPL1
protein kinase activator activity (GO:0030295)	1/63	0.302803	0.380162	0	0	2.82957	3.38041	DDX3X
ribonuclease activity (GO:0004540)	1/66	0.314695	0.392229	0	0	2.69857	3.11995	RNASET2
calcium ion binding (GO:0005509)	3/348	0.318811	0.394499	0	0	1.53083	1.74998	PLA2G4B;SRI;DNASE1L2
DNA-binding transcription factor binding (GO:0140297)	2/208	0.332693	0.408737	0	0	1.70596	1.87748	CTNNB1;PARK7
double-stranded RNA binding (GO:0003725)	1/73	0.341667	0.41385	0	0	2.43535	2.61537	DDX3X
ATPase binding (GO:0051117)	1/73	0.341667	0.41385	0	0	2.43535	2.61537	EZR
ubiquitin binding (GO:0043130)	1/74	0.345433	0.415486	0	0	2.40187	2.55308	OTUB2
phosphatase activity (GO:0016791)	1/79	0.363947	0.434714	0	0	2.24733	2.27149	ENOPH1
metalloendopeptidase activity (GO:0004222)	1/82	0.374804	0.444596	0	0	2.16377	2.12342	IDE
cysteine-type peptidase activity (GO:0008234)	1/98	0.429684	0.506202	0	0	1.8054	1.52503	PDIA3
ubiquitin protein ligase binding (GO:0031625)	2/265	0.447294	0.523365	0	0	1.33236	1.07193	RPL5;PCBP2
cysteine-type endopeptidase activity (GO:0004197)	1/105	0.452165	0.525489	0	0	1.68329	1.33604	PDIA3
thiol-dependent deubiquitinase (GO:0004843)	1/106	0.455304	0.525586	0	0	1.66717	1.31171	OTUB2
deubiquitinase activity (GO:0101005)	1/112	0.473768	0.542473	0	0	1.57658	1.17776	OTUB2
omega peptidase activity (GO:0008242)	1/113	0.476785	0.542473	0	0	1.56242	1.15727	OTUB2
ubiquitin-like protein ligase binding (GO:0044389)	2/282	0.479395	0.542473	0	0	1.25038	0.919319	RPL5;PCBP2
kinase binding (GO:0019900)	3/461	0.490762	0.551707	0	0	1.14647	0.816048	RPS6;CTNNB1;PARK7
metallopeptidase activity (GO:0008237)	1/121	0.500307	0.558784	0	0	1.45767	1.00949	IDE
serine-type peptidase activity (GO:0008236)	1/125	0.511672	0.567791	0	0	1.41036	0.945044	PREP
tubulin binding (GO:0015631)	2/307	0.524498	0.578293	0	0	1.14643	0.739805	DDX3X;EZR
protein kinase binding (GO:0019901)	3/506	0.553585	0.606476	0	0	1.04148	0.615869	RPS6;EZR;YWHAG
guanyl-nucleotide exchange factor activity (GO:0005085)	1/149	0.574676	0.625597	0	0	1.18022	0.653781	EIF2B4
protein serine/threonine kinase activity (GO:0004674)	2/344	0.58633	0.634269	0	0	1.02047	0.5448	CSNK1A1;CSNK1E
RNA polymerase II-specific DNA-binding transcription factor binding (GO:0061629)	1/190	0.664212	0.714028	0	0	0.922274	0.377352	CTNNB1
transition metal ion binding (GO:0046914)	2/445	0.724449	0.773946	0	0	0.783739	0.252634	PARK7;IDE
microtubule binding (GO:0008017)	1/232	0.736557	0.782024	0	0	0.752979	0.230237	EZR
ATP binding (GO:0005524)	1/278	0.798157	0.842228	0	0	0.626466	0.141236	IDE
transcription cis-regulatory region binding (GO:0000976)	2/549	0.824207	0.85939	0	0	0.631333	0.122058	PRDX5;PARK7
adenyl ribonucleotide binding (GO:0032559)	1/306	0.828419	0.85939	0	0	0.568142	0.106945	IDE
receptor ligand activity (GO:0048018)	1/307	0.829412	0.85939	0	0	0.566256	0.105912	LGALS3
GTPase activator activity (GO:0005096)	1/336	0.855862	0.87624	0	0	0.516471	0.0803866	EIF2B4
zinc ion binding (GO:0008270)	1/336	0.855862	0.87624	0	0	0.516471	0.0803866	IDE
double-stranded DNA binding (GO:0003690)	1/651	0.977251	0.994598	0	0	0.261892	0.00602667	PARK7
RNA polymerase II cis-regulatory region sequence-specific DNA binding (GO:0000978)	1/1149	0.998843	0.999677	0	0	0.144445	0.000167161	RBMX
cis-regulatory region sequence-specific DNA binding (GO:0000987)	1/1149	0.998843	0.999677	0	0	0.144445	0.000167161	RBMX
RNA polymerase II transcription regulatory region sequence-specific DNA binding (GO:0000977)	1/1359	0.999677	0.999677	0	0	0.12074	3.90609e-05	RBMX
