# Supplementary material for: Identification of RNA helicases with unwinding activity on angiogenin-processed tRNAs
Source: Nucleic Acids Res. 2023 Jan 31;51(3):1326–52. doi: 10.1093/nar/gkad033 (PMC9943664; doi:10.1093/nar/gkad033)
Supplement: gkad033_Supplemental_Files [file gkad033_supplemental_files.zip › STable_3.xlsx]

## Sheet: Stress_Granule_Proteomes
5’ tsRNA-containing RNPs_(this_study)	Markmiller_et_al (PMID: 29373831)		Jain_et_al (PMID: 26777405)	Yeun_et_al (PMID: 29395067)	Freibaum_et_al (PMID: 20020773)
LRRC15	Curated_list_of_SG_proteins (related to Figure S2F)	APEX_HEK293_cells (related to Figure S3C)	ACTBL2	ALG13	ADAR
WDR61	ADAR	AIMP2	ACTR1A	ANKHD1	AHNAK
CANX	AGO1	ANXA11	ACTR1B	ANKRD17	ALB
ADPRHL2	AGO2	ANXA7	ADAR	ASCC1	ASPH
ENOPH1	AHSA1	ATXN2	AGO2	ASCC3	ATP5A1
TSSC1	AKAP9	ATXN2L	AKAP9	ATXN2	ATXN2L
SELENBP1	ALYREF	BAG4	ALDH18A1	ATXN2L	BAG2
LCORL	ANG	BCLAF1	ANP32E	BICC1	BAT2
HIST1H4A	APOBEC3G	C14orf166	ANXA1	BTG3	BAT2D1
CNTNAP1	ATP2C1	CAPRIN1	ANXA6	CAPRIN1	BYSL
RPS9	ATXN2	CARM1	ANXA7	CASC3	C11orf84
SCRN1	ATXN2L	CBX3	APEX1	CELF1	C14orf166
CALR	BRF1	CDV3	APOBEC3G	CEP192	C1QBP
HIST2H3PS2	CALR	CIRBP	ARPC1B	CEP85	C22orf28
SERPINB12	CAPRIN1	CNN2	ATAD2	CNOT1	CAPRIN1
TRMT10C	CASC3	CNOT1	ATAD3A	CNOT10	CDC5L
TPT1	CCAR1	CNOT2	ATP5A1	CNOT11	CDK4
DUSP14	CCR4	COIL	ATXN2	CNOT2	CLNS1A
VSIG8	CDC37	COPB2	ATXN2L	CNOT3	CPSF1
RAP1GAP	CELF1	CORO1C	BAG3	CNOT4	CSDA
LGALS3	CELF2	CPSF3	BANF1	CNOT6	CUGBP1
H3F3B;HIST2H3A;HIST3H3;H3F3A;HIST1H3A;H3F3C	CIRBP	CRKL	BRAT1	CNOT6L	DAP3
CKB	CNBP	CSDE1	BRF1	CNOT7	DCD
CLIC1	CNOT8	CSTB	C14orf166	CNOT8	DDX1
GLOD4	CPEB1	CTTN	C15orf52	CNOT9	DDX17
SBSN	CPEB2	DAZAP1	C22orf28	CPEB4	DDX21
ABCA10	CPEB3	DCTPP1	CALML5	CPVL	DDX3X
FAM186B	CPEB4	DDX1	CALR3	CSDE1	DDX5
ALOX12B	CYFIP2	DDX3X	CAP1	DAZAP1	DDX50
HSPB1	DAZAP2	DDX6	CAPRIN1	DCP2	DDX6
S100A9	DAZL	DHX36	CAPZA2	DDX1	DHX30
DSC3	DCP1A	DNAJC7	CARHSP1	DDX3X	DHX36
PCNA	DCP1B	EDC4	CASC3	DDX6	DHX57
PKP3	DCP2	EIF2S1	CBFB	DHX36	DHX9
PREP	DDX1	EIF3B	CBX1	DHX57	DIMT1L
CSNK1E;CSNK1D	DDX39A	EIF3C	CCAR1	DIS3L	DNAJB6
ANXA5	DDX39B	EIF3E	CCT3	DVL3	DSC1
PKP1	DDX3X	EIF3G	CCT6A	DZIP3	DSP
GDI2;GDI1	DDX5	EIF3H	CDC5L	EDC3	EEF1G
SERPINB6	DDX58	EIF3I	CDC73	EIF4E2	EEF2
CLTC	DDX6	EIF3J	CDK1	EIF4ENIF1	EFTUD2
DNASE1L2	DHX36	EIF3L	CDK2	EIF4G2	EIF2C2
CIAO1	DHX58	EIF4A1	CELF1	FAM120A	EIF2S3
RPS18	DHX9	EIF4A2	CENPB	FAM120C	EIF3A
RPS16	DYRK3	EIF4B	CFL1	FAM193A	EIF3B
ZG16B	EDC3	EIF4E	CHCHD3	FBRSL1	EIF3C
BSG	EDC4	EIF4G1	CHORDC1	FMR1	EIF3H
SERPINB5	EIF2A	EIF4H	CHP1	FNDC3B	EIF3I
JUP	EIF2AK2	EIF5A	CIRBP	FUBP3	EIF4A1
RPL27	EIF2S1	ELAVL1	CIT	FXR1	EIF4A3
NUTF2	EIF2S2	ESYT1	CLIC4	FXR2	EIF4G1
HEPHL1	EIF2S3	FAM120A	CNBP	G3BP1	EIF4G3
FABP5	EIF3A	FAM98A	CNN3	G3BP2	ELAVL1
CPA4	EIF3B	FHL1	CNOT1	GIGYF2	ELAVL2
EEF1G	EIF3C	FMR1	CORO1B	GLE1	FAM120A
RPS3A	EIF3D	FUBP1	CPEB1	GRSF1	FAM98A
RPL7	EIF3E	FUBP3	CPSF3	HELZ	FAM98B
RPSA	EIF3F	FUS	CPSF6	HNRNPAB	FBL
SEMG2	EIF3G	FXR1	CPSF7	IBTK	FUBP3
GNB2L1	EIF3H	FXR2	CRYAB	IGF2BP1	FUS
YWHAG	EIF3I	G3BP1	CSDE1	IGF2BP2	G3BP1
TUFM	EIF3J	G3BP2	CSE1L	IGF2BP3	G3BP2
NME1;NME2;NME1-NME2;NME2P1	EIF3K	GLRX3	CSTF1	KIAA0232	GIGYF2
RPL27A	EIF3L	GPD2	CTNNA2	KIAA0355	GNB2L1
LAP3	EIF3M	GSPT1	CTNND1	KIF1B	GNL3
ASAH1	EIF4A1	HELZ	CTTNBP2NL	LARP1B	GRSF1
SYNE2	EIF4A2	HN1L	CWC22	LARP4	H1FX
DSG4	EIF4A3	HNRNPA1	DAZAP1	LARP4B	HELZ
RAB1B;RAB1A;RAB1C	EIF4B	HNRNPA3	DCD	LSM12	HIST1H1D
PIP	EIF4E	HNRNPAB	DCP1A	LSM14A	HNRNPA0
PPIB	EIF4G1	HNRNPDL	DCTN1	LSM14B	HNRNPA1
DDX39A;DDX39B	EIF4G2	HNRNPF	DDX1	LUZP1	HNRNPA2B1
CTNNB1	EIF4G3	HNRNPH1	DDX19A	MAGED1	HNRNPA3
LMNA	EIF4H	HNRNPH2	DDX21	MARF1	HNRNPAB
ECM1	EIF5	HNRNPH3	DDX3X	MBNL2	HNRNPC
UCHL3	EIF5A	HNRNPM	DDX47	MCRIP1	HNRNPD
DSC1	EIF5A2	HNRNPUL1	DDX50	MCRIP2	HNRNPH1
RPL9	EIF5B	IGF2BP1	DDX58	MEX3D	HNRNPK
LTF	ELAVL1	IGF2BP2	DDX6	MKRN2	HNRNPL
YWHAQ	ELAVL2	IGF2BP3	DERA	MOV10	HNRNPM
SRI	ELAVL3	KCTD12	DHX30	N4BP2	HNRNPR
TUBA4A	ELAVL4	KHSRP	DHX36	NFX1	HNRNPU
LSM4	ETF1	KPNA1	DISC1	NUFIP2	HNRNPUL1
PIGR	EWSR1	KPNA3	DKC1	OTUD4	HNRNPUL2
TGM1	FASTK	LARP4	DNAJA1	PABPC1	HNRPDL
RPL10;RPL10L	FMR1	LARP4B	DNAJC8	PABPC4	HSPA1A
RPL7A	FUBP1	LASP1	DPYSL2	PARP12	HSPA4
RPS4X	FUBP3	LSM12	DPYSL3	PATL1	HSPA5
THOP1	FUS	LSM14A	DSP	PCBP1	HSPA8
CTSZ	FXR1	LSM14B	DST	PCBP2	HSPD1
TXN	FXR2	MAP4	DSTN	PEG10	HSPH1
RPL13	G3BP1	MAPRE2	DTX3L	PRRC2A	IGF2BP1
YWHAB	G3BP2	MARS	DYNC1H1	PRRC2B	IGF2BP2
HIST1H2AC;HIST3H2A;HIST1H2AB	GBP2	MCCC2	DYNLL2	PRRC2C	IGF2BP3
YWHAE	RACK1	MCRIP1	DYRK3	PTBP3	ILF2
PA2G4	GRB7	MSH6	DZIP1	PUM1	ILF3
YWHAZ	GSPT1	MSI1	EDC4	PUM2	JUP
PRDX6	GSPT2	MSI2	EIF2A	R3HDM1	KHSRP
ACTL6A	HDAC6	MTPN	EIF2AK1	R3HDM2	KIAA1967
PPME1	HNRNPA0	MYCBP	EIF2AK2	RBM47	KPNA2
RPL3	HNRNPA1	NPM1	EIF2S1	RBMS1	LARP1
TUBB2B	HNRNPA2B1	NUDC	EIF2S2	RBMS2	LARP4
IGKC	HNRNPA3	NUFIP2	EIF3A	RBMX	LARP4B
S100A7;S100A7A	HNRNPAB	OTUD4	EIF3B	RC3H1	LRRC15
HIST1H1B	HNRNPC	P4HB	EIF3D	RC3H2	LRRC59
DYNLL2;DYNLL1	HNRNPD	PABPC1	EIF3E	RNF219	LSM12
EIF6	HNRNPH1	PABPC4	EIF3F	SCAPER	LUC7L2
CA8	HNRNPK	PABPC4L	EIF3G	SECISBP2	MAP1B
NACA;NACAP1	HNRNPL	PCBP1	EIF3H	SMAP2	MAP4
LDHB	HNRNPM	PCBP2	EIF3I	SMG6	MATR3
FASN	HNRNPR	PCCA	EIF3J	SMG7	MOV10
RPL6	HNRNPU	PCMT1	EIF3K	SND1	MRPL12
DSP	HOPX	PDCD6	EIF3L	ST7	MRPL22
SLC25A6;SLC25A4	HSP90AA1	PDIA3	EIF3M	STAU2	MRPL44
RPS6	HSPA8	PDLIM5	EIF4A1	SUGT1	MRPL48
AZGP1	HSPB1	PEF1	EIF4B	SYNCRIP	MRPS22
HBB;HBD	HTT	PFAS	EIF4E	TDRD3	MRPS27
GGCT	IGF2BP1	PRDX4	EIF4G1	TDRD7	MRPS34
HIST2H2BE;HIST1H2BB;HIST1H2BO;HIST1H2BJ;HIST3H2BB	IGF2BP2	PRMT1	EIF4G2	TIAL1	MSI1
PSMA6	IGF2BP3	PRRC2A	EIF4H	TMEM131	MSI2
EEF2	ILF2	PRRC2B	ELAVL1	TNKS1BP1	MTDH
HSPA6;HSPA7	ILF3	PRRC2C	ELAVL2	TNPO2	MYBBP1A
RAB11A;RAB11B	IPO8	PTBP1	ELAVL4	TNRC6A	MYH9
PLCD1	KHDRBS1	PTBP3	EPPK1	TNRC6B	NACA
PGAM1;PGAM2;PGAM4	KHSRP	PUM1	ETF1	TNRC6C	NCBP1
IGHG2;IGHG4	KPNA2	PUM2	EWSR1	TOP3B	NCL
RPL26;RPL26L1	KPNA4	PURA	FAM120A	TRA2B	NKRF
RPL24	KPNA5	RAB2A	FAM98A	TRIM56	NONO
CRAT	KPNB1	RANBP1	FASTK	TTC17	NOP14
AKR1B1;AKR1B15	LARP4	RANGAP1	FBL	UBAP2	NOP16
HIST1H2BN;HIST1H2BL;HIST1H2BM;HIST1H2BH;HIST2H2BF;HIST1H2BC;HIST1H2BD;H2BFS;HIST1H2BK;HIST1H2BA	LARP4B	RBM3	FHL1	UBAP2L	NOP2
H2AFV;H2AFZ;HIST1H2AA;H2AFX	LIN28A	RBM4	FLNB	UPF1	NOP56
VPS35	LSM1	RBMS1	FMR1	USP10	NOP58
PLP2	LSM12	RBMS2	FNDC3B	XRN1	NPM1
PLD3	LSM14A	RRP15	FSCN1	YBX3	NUFIP2
SERPINA1	LSM14B	RTCB	FTSJ3	YTHDF1	NXF1
PBK	MAP1LC3A	SAE1	FUBP3	YTHDF2	PABPC1
ARCN1	MAPK8	SAFB	FUS	YTHDF3	PABPC4
PABPC1;PABPC4	MATR3	SCO1	FXR1	ZC3HAV1	PATL1
RPS3	MBNL1	SEC23A	FXR2	ZCCHC11	PCBP1
BLMH	MCRIP1	SEC24C	G3BP1	ZCCHC14	PCBP2
SFN	MCRIP2	SERBP1	G3BP2	ZCCHC2	PGAM5
LYPLA2	MEX3A	SF3A3	GFPT1	ZCCHC3	PHGDH
TXNRD1	MEX3B	SMN1	GNB2	ZNF598	PKP1
LMNB1	MSI1	SND1	GNB2L1		POLRMT
ANP32A	MSI2	SRI	GRB7		PRPF19
ACPP	NCL	SRSF1	GSPT1		PRPF3
XP32	NONO	SRSF9	H1F0		PRSS3
IDH1	NPM1	STAU1	H1FX		PSMD2
AKR1A1	NUFIP2	STAU2	H2AFV		PTBP1
PTMS	NXF1	STRAP	HABP4		PURA
RPL13A;RPL13a;RPL13AP3	NXF5	SYNCRIP	HELZ		PURB
RPS2	OAS1	TAF15	HELZ2		PWP2
RPL5	OAS2	TAGLN2	HMGA1		QPCTL
RPS13	OAS3	TIA1	HMGB3		RALY
RPS8	OGFOD1	TIAL1	HMGN1		RBM39
RTCA	OGG1	TNPO1	HNRNPA1		RBMX
SERPINA12	OGN	TRIM25	HNRNPA2B1		RFC4
RABGGTB	PABPC1	UBAP2	HNRNPA3		RNF10
SEMG1	PABPC3	UBAP2L	HNRNPAB		RNF219
RPS15A	PABPC4	UBXN4	HNRNPH2		RPL10
DSG1	PABPC5	UPF1	HNRNPK		RPL10A
RPL35A	PAN2	UPF3B	HNRNPUL1		RPL11
ALDOC	PAN3	USP10	HSP90AA1		RPL12
HSPA8	PATL1	WBP2	HSPA4		RPL13
A2ML1	PCBP1	XRN1	HSPA9		RPL13A
ABCA13	PCBP2	YBX1	HSPB1		RPL14
RBMX;RBMXL1	PFN1	YBX3	HSPD1		RPL15
GSDMA	PFN2	YTHDF1	IGF2BP1		RPL17
HAL	PHB2	YTHDF2	IGF2BP2		RPL18
EEF1A1P5;EEF1A1	PKP1	YTHDF3	IGF2BP3		RPL18A
RPL18	PKP3	YWHAQ	IK		RPL19
SEPT7	PQBP1	ZC3HAV1	IPO7		RPL21
AHCY	PRKCA		IPO8		RPL22
GAPDHS	PRKRA		ITGB1		RPL23
HMGN2	PRMT1		KANK2		RPL23A
SERPINB3;SERPINB4	PSD3		KHDRBS1		RPL24
CAT	PSPC1		KHDRBS3		RPL26
RPS25	PTBP1		KHSRP		RPL27A
VDAC2	PTK2		KIAA1524		RPL28
H2AFY	PUM1		KIF23		RPL3
BTF3	PUM2		KLC1		RPL31
CTSD	PURA		KPNA1		RPL32
LAMP1	PURB		KPNA2		RPL35
RPS11	QKI		KPNA6		RPL4
SNRPE	RAN		KPNB1		RPL5
PADI3	RBM3		LARP1		RPL6
YPEL5	RBM4		LARP4		RPL7
RAB2A;RAB2B	RBM42		LBR		RPL7A
NEU2	RC3H1		LEMD3		RPL8
IGHA1	RHOA		LIN28A		RPL9
PPP2R4	RNASEL		LMNA		RPLP0
PSAP	RNH1		LPP		RPS11
SERPINB9	ROCK1		LSM14A		RPS13
RAB7A	RPL3		LSM14B		RPS14
ARF3;ARF1;ARF5	RPS18		LSM3		RPS16
CS	RPS19		LUC7L		RPS17
LCN1;LCN1P1	RPS3		LUZP1		RPS18
EIF2S1	RPS6		MACF1		RPS19
NUDT5	RPS6KA3		MAEL		RPS2
CALM2;CALM1	RTCA		MAGEA4		RPS20
RPL11	SAMD4A		MAGED1		RPS23
ZBTB8OS	SERBP1		MAGED2		RPS24
VCP	SFPQ		MAGOHB		RPS25
OTUB2	SMG1		MAP4		RPS27A
RPL18A	SMN1		MAP4K4		RPS3
SET;SETSIP	SMN2		MAPK8		RPS3A
PCBP2	SND1		MAPRE1		RPS4X
DYNC1H1	SPATS2L		MARS		RPS5
PLA2G4B	STAU1		MBNL1		RPS6
RPL8	STAU2		MCM4		RPS7
HSP90AA1	SYNCRIP		MCM5		RPS9
EZR;MSN;RDX	TAF15		MCM7		RPSA
APOA1BP	TARDBP		METAP1		RRBP1
HNRNPM	TDRD3		MEX3A		RUVBL2
IGHG3	TIA1		MEX3B		SART1
ARG1	TIAL1		MEX3C		SDAD1
PRDX5	TNPO1		MFAP1		SERBP1
XRCC6	TNRC6A		MKI67		SFN
RPL30	TNRC6B		MOV10		SFPQ
UBB;RPS27A;UBC;UBA52	TRAF2		MSH6		SFRS6
GSTP1	TRIM2		MSI1		SFRS7
EIF5A;EIF5A2;EIF5AL1	TRIM3		MSI2		SKIV2L2
ACTN2	USP6		MTHFD1		SLC25A23
RAB6B;RAB6A;RAB39A	UPF1		mTor		SLC25A5
IGHG1	UPF2		MYO6		SND1
EIF2B4	UPF3A		NEXN		SNRNP200
ANXA2;ANXA2P2	UPF3B		NONO		SNRPA1
EIF3A	USP10		NOP58		SNRPD2
ACTG2;ACTA1;ACTC1;ACTA2	WDR62		NOSIP		SR140
NCCRP1	XRN1		NSUN2		SRBD1
ZRANB2	YBX1		NTMT1		SRPK1
PPP2R1B	YTHDF1		NUDC		SRRT
PSMA3	YTHDF2		NUFIP2		SSB
EIF3E	ZBP1		NUP205		STAU1
RNASET2	ZC3HAV1		NUP98		STK38
SPRR2E;SPRR2F;SPRR2A;SPRR2B;SPRR2D;SPRR2G	ZFP36		NXF1		SYNCRIP
KATNAL2			OGFOD1		TARDBP
IGHA2			OGG1		TOP1
PPIA			ORF1		TPI1
PRDX1			PABPC1		TRIM28
HSPA1A;HSPA1B			PABPC4		TRM1L
PPIE			PAK4		TSR1
RPS26;RPS26P11			PALLD		TUBA1B
RCN1			PARG		TUBB
HRSP12			PARP12		UBAP2L
ATP5A1			PAWR		UPF1
DDX5;DDX17			PCBP2		USP10
ERLIN1;ERLIN2			PCNA		VCP
MDH2			PDCD6IP		VIM
PDIA3			PDLIM1		WIBG
GAPDH			PDLIM4		XRCC5
RPL4			PDLIM5		XRCC6
DEFA3;DEFA1			PDS5B		XRN1
ANP32B			PELO		XRN2
CSNK1A1;CSNK1A1L			PFDN4		YBX1
SFPQ;NONO			PFN1		YTHDC2
ANP32E			PFN2		YTHDF2
CSTA			PGAM5		ZC3H11A
RPLP0;RPLP0P6			PHB2		ZC3HAV1
POF1B			PHLDB2		ZFR
TGM3			PKP2		ZNF346
RPL28			PKP3
LAMP2			POLR2B
EIF4A1;EIF4A2			PPIP5K1
RPS21			PPME1
EEF1D			PPP1R10
DCD			PPP1R18
OTUB1			PPP2R1A
SYPL1			PQBP1
S100A8			PRDX1
CALML5			PRDX6
VAT1			PRKCA
WDR1			PRKRA
ATP5B			PRMT1
RAN			PRMT5
RPL35			PRRC2A
G6PD			PRRC2C
HIST2H2AC;HIST2H2AA3;HIST1H2AJ;HIST1H2AH;H2AFJ;HIST1H2AD;HIST1H2AG			PSMD2
UBE2N;UBE2NL			PTBP3
RPS20			PTGES3
RPS5			PTK2
PRH1			PUM1
CDSN			PUM2
RPL10A			PURA
TSN			PURB
SERPINH1			PXDNL
ANXA1			PYCR1
ARPC4;ARPC4-TTLL3			RAB1A
EIF3B			RACGAP1
ASS1			RAD21
RAB18			RANBP1
DDX3X;DDX3Y			RAPTOR
IDE			RBBP4
CASP14			RBFOX1
KPRP			RBM12B
TPD52L2			RBM26
PRB2			RBM42
PARK7			RBMS1
HNRNPC			RBMS2
TPI1			RBPMS
FLNA			RC3H1
APOD			RCC1
GANAB			RCC2
CAPZA2;CAPZA1			Rent2
RPS24			RFC3
SUB1			RFC4
GM2A			RGPD3
NAMPT			RHOA
HLA-A;HLA-B			RNF214
SNRPD3			RNH1
HSP90B1			ROCK1
RPL12			RPS6KA3
HSPA5			RSL1D1
TUBA1B			S100A7A
SEPT11			S100A9
HSPA9			SAFB2
LDHA			SAMD4A
EIF1AX;EIF1AY			SEC24C
ERP44			SERBP1
HIST1H1C;HIST1H1E;HIST1H1D			SFN
ACTB;ACTG1			SFPQ
TUBB4B;TUBB4A			SFRS3
PTGES3			SIPA1L1
ME1			SMARCA1
CLU			SMC4
UBA1			SMG1
MDH1			SMN1
PGK1			SMU1
HSP90AB1			SND1
PCBP1			SNRPF
PRSS3			SNTB2
GSTM2;GSTM1;GSTM3;GSTM5;GSTM4			SORBS1
PTMA			SORBS3
EEF1B2			SPATS2L
HNRNPU			SPECC1L
DDOST			SRI
HBA1;HBA2			SRP9
TUBB			SRRT
PFN1			SRSF1
HSPD1			SRSF4
RPL22			STAT1
ENO1			STAU1
CNPY2			STAU2
GPI			STIP1
AHNAK			STRAP
TKT			SUGP2
PKM			SUN1
RPS28			SYCP3
SOD2			SYNCRIP
HSD17B4			SYNE1
CFL1			TAF15
RPS10			TARDBP
SSU72			TCEA1
PDIA3			TCP1
C17orf59			TDRD3
RPL14			TERT
KLK7			TIA1
KPNB1			TIAL1
P4HB			TMOD3
SYNCRIP			TNKS
RPLP2			TNKS1BP1
HNRNPA3			TNPO1
PDIA6			TNPO2
RPS14			TNRC6B
LGALS7			TOMM34
S100A11			TPM1
SRSF7			TPM2
HNRNPA2B1			TPT1
C1QBP			TRAF2
SRSF6			TRDMT1
RPS27L;RPS27			TRIM21
HDGF			TRIM25
S100A16			TRIM56
RPS19			TRIP6
HNRNPK			TSC1
HNRNPH1			TUBA1C
ACTN4			TUBA3C
SRP14			TUBA4A
NCL			TUBB3
YBX3;YBX1;YBX2			TUBB8
HNRNPA1;HNRNPA1L2			TUFM
SRSF5			TXN
HNRNPD			U2AF1
CIRBP			UBA1
KRT18			UBAP2
HMGB3			UBAP2L
HMGB1;HMGB1P1			UBL4A
BANF1			UPF1
HNRNPAB			USP10
SRSF3			USP5
SRSF2			VASP
SRSF1			VCP
SERBP1			WDR62
NPM1			XRN1
			YARS
			YBX1
			YBX3
			YES1
			YTHDF1
			YTHDF2
			YTHDF3
			YWHAB
			YWHAH
			YWHAQ
			ZC3H14
			ZC3H7A
			ZC3H7B
			ZC3HAV1
			ZFP36
			ZNF638
